# Supplementary material for: [1,2-Bis­(diisopropyl­phosphan­yl)ethane-κ2 P,P′]dichloridonickel(II)
Source: Acta Crystallogr Sect E Struct Rep Online. 2011 Jun 11;67(Pt 7):m871. doi: 10.1107/S1600536811021209 (PMC3151871; doi:10.1107/S1600536811021209)
Supplement: Supplementary file 1 [file e-67-0m871-sup1.cif]

##############################################################################
#                                                                            #
# This CIF contains the data in a paper accepted for publication in          #
# Acta Crystallographica Section E. It conforms to the requirements of       #
# Notes for Authors for Acta Crystallographica Section E, and has been       #
# peer reviewed under the auspices of the IUCr Commission on Journals.       #
#                                                                            #
# Full details of the Crystallographic Information File format               #
# are given in the paper "The Crystallographic Information File (CIF):       #
# a New Standard Archive File for Crystallography" by S. R. Hall, F. H.      #
# Allen and I. D. Brown [Acta Cryst. (1991), A47, 655-685].                  #
#                                                                            #
# The current version of the core CIF dictionary is obtainable from          #
# ftp://ftp.iucr.org/pub/cif_core.dic.                                       #
#                                                                            #
# Software is freely available for graphical display of the structure(s)     #
# in this CIF. For information consult the CIF software page                 #
# http://www.iucr.org/resources/cif/software.                                #
#                                                                            #
# This file may be used for bona fide research purposes within the           #
# scientific community so long as proper attribution is given to the journal # 
# article from which it was obtained.                                        #
#                                                                            #
##############################################################################
data_global
_audit_creation_method     'WinGX routine CIF_UPDATE'
_audit_conform_dict_name     cif_core.dic
_audit_conform_dict_version     2.4
_journal_date_recd_electronic     2011-05-26
_journal_date_accepted     2011-06-02
_journal_name_full     'Acta Crystallographica, Section E'
_journal_year     2011
_journal_volume     67
_journal_issue      7
_journal_page_first     m871
_journal_page_last     m871
_journal_paper_category     QM
_journal_coeditor_code     IS2724
_publ_contact_author_name     'Flores-Alamo, Marcos'
_publ_contact_author_address
;     Facultad de Qu\'imica,
      Universidad Nacional Aut\'onoma de M\'exico
      Coyoac\'an 04510
      M\'exico, DF
      Mexico
;
_publ_contact_author_email     mfa@unam.mx
_publ_contact_author_fax     ?
_publ_contact_author_phone     ?
_publ_section_title
;\
[1,2-Bis(diisopropylphosphanyl)ethane-\k^2^<i>P</i>,<i>P</i>']\
dichloridonickel(II)
;
loop_
    _publ_author_name
    _publ_author_footnote
    _publ_author_address
    'Castellanos-Blanco, Nahury Y.' .
;
Facultad de Qu\'imica,
Universidad Nacional Aut\'onoma de M\'exico, M\'exico DF
04510 Mexico
;
    'Garc\'ia, Juventino J.' .
;
Facultad de Qu\'imica,
Universidad Nacional Aut\'onoma de M\'exico, M\'exico DF
04510 Mexico
;
    'Flores-Alamo, Marcos' .
;
Facultad de Qu\'imica,
Universidad Nacional Aut\'onoma de M\'exico, M\'exico DF
04510 Mexico
;
_publ_section_synopsis     .
data_I
_chemical_name_systematic
;
[1,2-Bis(diisopropylphosphanyl)ethane-\
\k^2^<i>P</i>,<i>P</i>']dichloridonickel(II)
;
_chemical_formula_moiety     'C14 H32 Cl2 Ni1 P2'
_chemical_formula_sum     'C14 H32 Cl2 Ni P2'
_chemical_formula_iupac     '[Ni Cl2 (C14 H32 P2)]'
_chemical_formula_weight     391.95
_space_group_crystal_system     tetragonal
_space_group_name_H-M_alt     'I -4 c 2'
_space_group_name_Hall     'I -4 -2c'
loop_
    _space_group_symop_operation_xyz
    'x, y, z'
    '-x, -y, z'
    'y, -x, -z'
    '-y, x, -z'
    'x, -y, z+1/2'
    '-x, y, z+1/2'
    'y, x, -z+1/2'
    '-y, -x, -z+1/2'
    'x+1/2, y+1/2, z+1/2'
    '-x+1/2, -y+1/2, z+1/2'
    'y+1/2, -x+1/2, -z+1/2'
    '-y+1/2, x+1/2, -z+1/2'
    'x+1/2, -y+1/2, z+1'
    '-x+1/2, y+1/2, z+1'
    'y+1/2, x+1/2, -z+1'
    '-y+1/2, -x+1/2, -z+1'
_cell_length_a     14.2402(2)
_cell_length_b     14.2402(2)
_cell_length_c     18.4369(7)
_cell_angle_alpha     90
_cell_angle_beta     90
_cell_angle_gamma     90
_cell_volume     3738.70(16)
_cell_formula_units_Z     8
_cell_measurement_reflns_used     3046
_cell_measurement_theta_min     3.3777
_cell_measurement_theta_max     25.9925
_cell_measurement_temperature     122(2)
_exptl_crystal_description     prism
_exptl_crystal_colour     brown
_exptl_crystal_size_max     0.1678
_exptl_crystal_size_mid     0.1439
_exptl_crystal_size_min     0.0646
_exptl_crystal_density_diffrn     1.393
_exptl_crystal_density_method     'not measured'
_exptl_crystal_F_000     1664
loop_
    _exptl_crystal_face_index_h
    _exptl_crystal_face_index_k
    _exptl_crystal_face_index_l
    _exptl_crystal_face_perp_dist
    -5 0 1 0.0663
    17 1 14 0.0673
    -17 0 -13 0.0795
    3 2 -26 0.0323
    -3 -2 26 0.0323
    0 -1 0 0.0803
    0 1 0 0.0803
    5 0 -1 0.0572
_exptl_absorpt_coefficient_mu     1.482
_exptl_absorpt_correction_type     analytical
_exptl_absorpt_process_details
;
(<i>CrysAlis PRO</i>; Oxford Diffraction, 2010)
;
_exptl_absorpt_correction_T_min     0.975
_exptl_absorpt_correction_T_max     0.989
_exptl_special_details
;
;
_diffrn_ambient_temperature     122(2)
_diffrn_radiation_type     MoK\a
_diffrn_radiation_wavelength     0.71073
_diffrn_radiation_monochromator     graphite
_diffrn_measurement_device_type     'Oxford Xcalibur Atlas Gemini'
_diffrn_measurement_method     \w
_diffrn_detector_area_resol_mean     10.4685
_diffrn_reflns_number     5823
_diffrn_reflns_av_R_equivalents     0.0298
_diffrn_reflns_theta_min     3.38
_diffrn_reflns_theta_max     26.05
_diffrn_reflns_theta_full     26.05
_diffrn_measured_fraction_theta_max     0.996
_diffrn_measured_fraction_theta_full     0.996
_diffrn_reflns_limit_h_min     -16
_diffrn_reflns_limit_h_max     17
_diffrn_reflns_limit_k_min     -17
_diffrn_reflns_limit_k_max     17
_diffrn_reflns_limit_l_min     -22
_diffrn_reflns_limit_l_max     16
_refine_special_details
;
Refinement of <i>F</i>^2^ against ALL reflections. The weighted <i>R</i>-factor
<i>wR</i> and goodness of fit <i>S</i> are based on <i>F</i>^2^, conventional
<i>R</i>-factors <i>R</i> are based on <i>F</i>, with <i>F</i> set to zero for
negative <i>F</i>^2^. The threshold expression of <i>F</i>^2^ >
2\s(<i>F</i>^2^) is used only for calculating <i>R</i>-factors(gt) <i>etc</i>.
and is not relevant to the choice of reflections for refinement.
<i>R</i>-factors based on <i>F</i>^2^ are statistically about twice as large
as those based on <i>F</i>, and <i>R</i>- factors based on ALL data will be
even larger.
;
_reflns_number_total     1850
_reflns_number_gt     1547
_reflns_threshold_expression     I>2\s(I)
_refine_ls_structure_factor_coef     Fsqd
_refine_ls_matrix_type     full
_refine_ls_R_factor_all     0.0389
_refine_ls_R_factor_gt     0.0303
_refine_ls_wR_factor_gt     0.0682
_refine_ls_wR_factor_ref     0.0698
_refine_ls_goodness_of_fit_ref     0.971
_refine_ls_restrained_S_all     0.971
_refine_ls_number_reflns     1850
_refine_ls_number_parameters     92
_refine_ls_number_restraints     0
_refine_ls_hydrogen_treatment     constr
_refine_ls_weighting_scheme     calc
_refine_ls_weighting_details
         'calc w=1/[\s^2^(Fo^2^)+(0.0391P)^2^+0.0000P] where P=(Fo^2^+2Fc^2^)/3'
_atom_sites_solution_hydrogens     geom
_atom_sites_solution_primary     direct
_atom_sites_solution_secondary     difmap
_refine_ls_shift/su_max     0.001
_refine_ls_shift/su_mean     0
_refine_diff_density_max     0.804
_refine_diff_density_min     -0.232
_refine_ls_extinction_method     none
_refine_ls_abs_structure_details     'Flack (1983), 832 Friedel pairs'
_refine_ls_abs_structure_Flack     0.53(3)
loop_
    _atom_type_symbol
    _atom_type_description
    _atom_type_scat_dispersion_real
    _atom_type_scat_dispersion_imag
    _atom_type_scat_source
    C C 0.0033 0.0016 'International Tables Vol C Tables 4.2.6.8 and 6.1.1.4'
    H H 0 0 'International Tables Vol C Tables 4.2.6.8 and 6.1.1.4'
    P P 0.1023 0.0942 'International Tables Vol C Tables 4.2.6.8 and 6.1.1.4'
    Cl Cl 0.1484 0.1585 'International Tables Vol C Tables 4.2.6.8 and 6.1.1.4'
    Ni Ni 0.3393 1.1124 'International Tables Vol C Tables 4.2.6.8 and 6.1.1.4'
_computing_data_collection
;
CrysAlis CCD (Oxford Diffraction, 2009)
;
_computing_cell_refinement
;
CrysAlis RED (Oxford Diffraction, 2009)
;
_computing_data_reduction
;
CrysAlis RED (Oxford Diffraction, 2009)
;
_computing_structure_solution     'SHELXS97 (Sheldrick, 2008)'
_computing_structure_refinement     'SHELXL97 (Sheldrick, 2008)'
_computing_molecular_graphics     'ORTEP-3 for Windows (Farrugia, 1997)'
_computing_publication_material     'WinGX (Farrugia, 1999)'
loop_
    _atom_site_type_symbol
    _atom_site_label
    _atom_site_fract_x
    _atom_site_fract_y
    _atom_site_fract_z
    _atom_site_U_iso_or_equiv
    _atom_site_adp_type
    _atom_site_calc_flag
    _atom_site_refinement_flags
    _atom_site_occupancy
    _atom_site_symmetry_multiplicity
    _atom_site_disorder_assembly
    _atom_site_disorder_group
    C C1 0.5579(3) 0.2802(2) 0.4018(2) 0.0423(9) Uani d . 1 1 . .
    H H1 0.5088 0.2434 0.3754 0.051 Uiso calc R 1 1 . .
    C C2 0.5856(3) 0.3616(3) 0.3527(3) 0.0708(15) Uani d . 1 1 . .
    H H2A 0.5296 0.3982 0.3403 0.106 Uiso calc R 1 1 . .
    H H2B 0.6144 0.3371 0.3083 0.106 Uiso calc R 1 1 . .
    H H2C 0.6307 0.4019 0.3781 0.106 Uiso calc R 1 1 . .
    C C3 0.5142(3) 0.3145(3) 0.4703(2) 0.0580(13) Uani d . 1 1 . .
    H H3A 0.5614 0.3477 0.4993 0.087 Uiso calc R 1 1 . .
    H H3B 0.49 0.261 0.498 0.087 Uiso calc R 1 1 . .
    H H3C 0.4625 0.3573 0.4588 0.087 Uiso calc R 1 1 . .
    C C4 0.7002(3) 0.1639(3) 0.33272(17) 0.0457(10) Uani d . 1 1 . .
    H H4 0.7238 0.2221 0.3086 0.055 Uiso calc R 1 1 . .
    C C5 0.6214(3) 0.1240(3) 0.2847(2) 0.0676(12) Uani d . 1 1 . .
    H H5A 0.6454 0.1136 0.2355 0.101 Uiso calc R 1 1 . .
    H H5B 0.569 0.1686 0.283 0.101 Uiso calc R 1 1 . .
    H H5C 0.5995 0.0642 0.3049 0.101 Uiso calc R 1 1 . .
    C C6 0.7832(3) 0.0972(3) 0.3400(2) 0.0554(12) Uani d . 1 1 . .
    H H6A 0.7648 0.043 0.3695 0.083 Uiso calc R 1 1 . .
    H H6B 0.8356 0.1299 0.3634 0.083 Uiso calc R 1 1 . .
    H H6C 0.8025 0.0757 0.2918 0.083 Uiso calc R 1 1 . .
    C C7 0.5952(2) 0.0942(2) 0.45870(15) 0.0292(6) Uani d . 1 1 . .
    H H7A 0.5299 0.0924 0.4404 0.035 Uiso calc R 1 1 . .
    H H7B 0.6277 0.0369 0.4416 0.035 Uiso calc R 1 1 . .
    P P1 0.65506(6) 0.19836(6) 0.42220(5) 0.0280(2) Uani d . 1 1 . .
    Cl Cl1 0.83890(6) 0.31965(6) 0.58688(5) 0.0349(2) Uani d . 1 1 . .
    Ni Ni1 0.75392(2) 0.25392(2) 0.5 0.02082(13) Uani d S 1 2 . .
loop_
    _atom_site_aniso_label
    _atom_site_aniso_U_11
    _atom_site_aniso_U_22
    _atom_site_aniso_U_33
    _atom_site_aniso_U_12
    _atom_site_aniso_U_13
    _atom_site_aniso_U_23
    C1 0.0335(19) 0.0391(19) 0.054(3) -0.0022(16) -0.0121(19) 0.0064(18)
    C2 0.053(3) 0.060(3) 0.099(4) 0.003(2) -0.009(3) 0.038(3)
    C3 0.039(2) 0.050(2) 0.085(4) 0.0139(18) -0.001(2) -0.006(2)
    C4 0.064(3) 0.046(2) 0.0270(18) -0.019(2) 0.0057(17) -0.0057(17)
    C5 0.090(4) 0.074(4) 0.039(2) -0.015(2) -0.013(2) -0.016(2)
    C6 0.067(3) 0.042(2) 0.057(3) -0.004(2) 0.022(2) -0.013(2)
    C7 0.0251(18) 0.0270(19) 0.0355(16) -0.0077(12) -0.0012(17) -0.0046(17)
    P1 0.0269(4) 0.0268(4) 0.0303(5) -0.0055(3) -0.0020(4) 0.0005(4)
    Cl1 0.0306(4) 0.0344(5) 0.0397(5) -0.0094(3) -0.0042(4) -0.0077(4)
    Ni1 0.01688(15) 0.01688(15) 0.0287(3) -0.00262(17) 0.00055(18) -0.00055(18)
_geom_special_details
;
All s.u.'s (except the s.u. in the dihedral angle between two l.s. planes) are
estimated using the full covariance matrix. The cell s.u.'s are taken into
account individually in the estimation of s.u.'s in distances, angles and
torsion angles; correlations between s.u.'s in cell parameters are only used
when they are defined by crystal symmetry. An approximate (isotropic)
treatment of cell s.u.'s is used for estimating s.u.'s involving l.s. planes.
;
loop_
    _geom_bond_atom_site_label_1
    _geom_bond_atom_site_label_2
    _geom_bond_site_symmetry_2
    _geom_bond_distance
    _geom_bond_publ_flag
    C1 C3 . 1.491(5) ?
    C1 C2 . 1.522(6) ?
    C1 P1 . 1.847(3) ?
    C1 H1 . 1.00 ?
    C2 H2A . 0.98 ?
    C2 H2B . 0.98 ?
    C2 H2C . 0.98 ?
    C3 H3A . 0.98 ?
    C3 H3B . 0.98 ?
    C3 H3C . 0.98 ?
    C4 C6 . 1.522(6) ?
    C4 C5 . 1.538(5) ?
    C4 P1 . 1.837(3) ?
    C4 H4 . 1.00 ?
    C5 H5A . 0.98 ?
    C5 H5B . 0.98 ?
    C5 H5C . 0.98 ?
    C6 H6A . 0.98 ?
    C6 H6B . 0.98 ?
    C6 H6C . 0.98 ?
    C7 C7 15_545 1.523(6) ?
    C7 P1 . 1.838(3) ?
    C7 H7A . 0.99 ?
    C7 H7B . 0.99 ?
    P1 Ni1 . 2.1600(9) y
    Cl1 Ni1 . 2.2150(8) y
    Ni1 P1 15_545 2.1600(9) ?
    Ni1 Cl1 15_545 2.2150(8) ?
loop_
    _geom_angle_atom_site_label_1
    _geom_angle_atom_site_label_2
    _geom_angle_atom_site_label_3
    _geom_angle_site_symmetry_1
    _geom_angle_site_symmetry_3
    _geom_angle
    _geom_angle_publ_flag
    C3 C1 C2 . . 111.2(3) ?
    C3 C1 P1 . . 110.3(3) ?
    C2 C1 P1 . . 114.0(3) ?
    C3 C1 H1 . . 107 ?
    C2 C1 H1 . . 107 ?
    P1 C1 H1 . . 107 ?
    C1 C2 H2A . . 109.5 ?
    C1 C2 H2B . . 109.5 ?
    H2A C2 H2B . . 109.5 ?
    C1 C2 H2C . . 109.5 ?
    H2A C2 H2C . . 109.5 ?
    H2B C2 H2C . . 109.5 ?
    C1 C3 H3A . . 109.5 ?
    C1 C3 H3B . . 109.5 ?
    H3A C3 H3B . . 109.5 ?
    C1 C3 H3C . . 109.5 ?
    H3A C3 H3C . . 109.5 ?
    H3B C3 H3C . . 109.5 ?
    C6 C4 C5 . . 112.7(4) ?
    C6 C4 P1 . . 111.0(3) ?
    C5 C4 P1 . . 111.1(3) ?
    C6 C4 H4 . . 107.2 ?
    C5 C4 H4 . . 107.2 ?
    P1 C4 H4 . . 107.2 ?
    C4 C5 H5A . . 109.5 ?
    C4 C5 H5B . . 109.5 ?
    H5A C5 H5B . . 109.5 ?
    C4 C5 H5C . . 109.5 ?
    H5A C5 H5C . . 109.5 ?
    H5B C5 H5C . . 109.5 ?
    C4 C6 H6A . . 109.5 ?
    C4 C6 H6B . . 109.5 ?
    H6A C6 H6B . . 109.5 ?
    C4 C6 H6C . . 109.5 ?
    H6A C6 H6C . . 109.5 ?
    H6B C6 H6C . . 109.5 ?
    C7 C7 P1 15_545 . 111.27(13) ?
    C7 C7 H7A 15_545 . 109.4 ?
    P1 C7 H7A . . 109.4 ?
    C7 C7 H7B 15_545 . 109.4 ?
    P1 C7 H7B . . 109.4 ?
    H7A C7 H7B . . 108 ?
    C4 P1 C7 . . 105.97(15) ?
    C4 P1 C1 . . 104.33(18) ?
    C7 P1 C1 . . 103.68(17) ?
    C4 P1 Ni1 . . 117.79(14) ?
    C7 P1 Ni1 . . 110.76(10) ?
    C1 P1 Ni1 . . 113.10(12) ?
    P1 Ni1 P1 . 15_545 87.91(5) ?
    P1 Ni1 Cl1 . . 172.36(3) ?
    P1 Ni1 Cl1 15_545 . 89.73(3) ?
    P1 Ni1 Cl1 . 15_545 89.73(3) ?
    P1 Ni1 Cl1 15_545 15_545 172.36(3) ?
    Cl1 Ni1 Cl1 . 15_545 93.51(5) ?
loop_
    _geom_torsion_atom_site_label_1
    _geom_torsion_atom_site_label_2
    _geom_torsion_atom_site_label_3
    _geom_torsion_atom_site_label_4
    _geom_torsion_site_symmetry_1
    _geom_torsion_site_symmetry_2
    _geom_torsion_site_symmetry_3
    _geom_torsion_site_symmetry_4
    _geom_torsion
    _geom_torsion_publ_flag
    C6 C4 P1 C7 . . . . -72.2(3) ?
    C5 C4 P1 C7 . . . . 54.2(3) ?
    C6 C4 P1 C1 . . . . 178.8(3) ?
    C5 C4 P1 C1 . . . . -54.9(3) ?
    C6 C4 P1 Ni1 . . . . 52.4(3) ?
    C5 C4 P1 Ni1 . . . . 178.8(3) ?
    C7 C7 P1 C4 15_545 . . . 153.8(3) ?
    C7 C7 P1 C1 15_545 . . . -96.6(4) ?
    C7 C7 P1 Ni1 15_545 . . . 25.0(4) ?
    C3 C1 P1 C4 . . . . -179.9(3) ?
    C2 C1 P1 C4 . . . . -53.9(4) ?
    C3 C1 P1 C7 . . . . 69.4(3) ?
    C2 C1 P1 C7 . . . . -164.7(3) ?
    C3 C1 P1 Ni1 . . . . -50.7(3) ?
    C2 C1 P1 Ni1 . . . . 75.3(3) ?
    C4 P1 Ni1 P1 . . . 15_545 -129.91(14) ?
    C7 P1 Ni1 P1 . . . 15_545 -7.74(12) ?
    C1 P1 Ni1 P1 . . . 15_545 108.15(14) ?
    C4 P1 Ni1 Cl1 . . . . 158.0(3) ?
    C7 P1 Ni1 Cl1 . . . . -79.9(3) ?
    C1 P1 Ni1 Cl1 . . . . 36.0(3) ?
    C4 P1 Ni1 Cl1 . . . 15_545 42.82(14) ?
    C7 P1 Ni1 Cl1 . . . 15_545 164.99(13) ?
    C1 P1 Ni1 Cl1 . . . 15_545 -79.12(14) ?
loop_
    _geom_hbond_atom_site_label_D
    _geom_hbond_atom_site_label_H
    _geom_hbond_atom_site_label_A
    _geom_hbond_site_symmetry_A
    _geom_hbond_distance_DH
    _geom_hbond_distance_HA
    _geom_hbond_distance_DA
    _geom_hbond_angle_DHA
    C3 H3B Cl1 13_454 0.98 2.94 3.808(4) 148
    C5 H5A Cl1 10_654 0.98 2.91 3.777(4) 148
