# Supplementary material for: [1,2-Bis­(diisopropyl­phosphan­yl)ethane-κ2 P,P′]dichloridonickel(II)
Source: Acta Crystallogr Sect E Struct Rep Online. 2011 Jun 11;67(Pt 7):m871. doi: 10.1107/S1600536811021209 (PMC3151871; doi:10.1107/S1600536811021209)
Supplement: Supplementary file 2 [file e-67-0m871-Isup2.hkl]

#
# h,k,l, Fc-squared, Fo-squared, sigma(Fo-squared) and status flag
#
data_I
_shelx_title ' nahu-26'
_shelx_refln_list_code          4
_shelx_F_calc_maximum      486.12
_exptl_crystal_F_000      1664.00
_reflns_d_resolution_high  0.8092
 
loop_
 _symmetry_equiv_pos_as_xyz
 'x, y, z'
 '-x, -y, z'
 'y, -x, -z'
 '-y, x, -z'
 'x, -y, z+1/2'
 '-x, y, z+1/2'
 'y, x, -z+1/2'
 '-y, -x, -z+1/2'
 'x+1/2, y+1/2, z+1/2'
 '-x+1/2, -y+1/2, z+1/2'
 'y+1/2, -x+1/2, -z+1/2'
 '-y+1/2, x+1/2, -z+1/2'
 'x+1/2, -y+1/2, z+1'
 '-x+1/2, y+1/2, z+1'
 'y+1/2, x+1/2, -z+1'
 '-y+1/2, -x+1/2, -z+1'
 
_cell_length_a    14.2402
_cell_length_b    14.2402
_cell_length_c    18.4369
_cell_angle_alpha  90.000
_cell_angle_beta   90.000
_cell_angle_gamma  90.000
 
_shelx_F_squared_multiplier     1.000
 
loop_
 _refln_index_h
 _refln_index_k
 _refln_index_l
 _refln_F_squared_calc
 _refln_F_squared_meas
 _refln_F_squared_sigma
 _refln_observed_status
   2   2   0    40560.20    45635.12    443.07 o
   1   3   0    25518.69    30161.11    236.20 o
   3   3   0   236309.25   256003.61   3016.57 o
   0   4   0     4260.91     5269.14    103.61 o
   2   4   0    12396.33    13454.29    114.76 o
   4   4   0    57166.20    60788.40    775.49 o
   1   5   0        1.74       13.78     42.09 o
   3   5   0    54164.93    58442.02    290.62 o
   5   5   0    17694.18    21250.29    221.20 o
   0   6   0     1195.85     1181.74     83.26 o
   2   6   0       91.35      162.91     42.68 o
   4   6   0    27749.75    29532.34    162.60 o
   6   6   0   103814.36   100046.14   1342.95 o
   1   7   0      708.77      737.19     51.89 o
   3   7   0     1381.57     1531.49     54.62 o
   5   7   0     8318.71     9168.43    119.48 o
   7   7   0     7253.12     7275.55    266.31 o
   0   8   0      454.61      426.24     79.01 o
   2   8   0     5576.89     5438.81     96.87 o
   4   8   0    30824.57    31130.56    203.79 o
   6   8   0    56684.67    55969.59    405.95 o
   8   8   0    12981.27    13984.55    554.20 o
   1   9   0     2124.06     2350.97     73.09 o
   3   9   0    13417.64    13539.32    152.30 o
   5   9   0    12156.19    11901.95    130.89 o
   7   9   0     1203.98     1376.81     80.49 o
   9   9   0     3981.64     3772.62    371.74 o
   0  10   0     7836.94     8395.46    192.94 o
   2  10   0    26033.25    25774.32    264.48 o
   4  10   0    32887.28    33677.57    242.19 o
   6  10   0    11237.87    11879.39    388.13 o
   8  10   0      391.66      342.87     44.30 o
  10  10   0       35.41      209.59    238.17 o
   1  11   0     2817.83     2913.92    104.31 o
   3  11   0     3145.10     3098.07    113.16 o
   5  11   0      566.17      647.88     50.96 o
   7  11   0      506.20      542.84     77.80 o
   9  11   0     3442.60     3245.53    245.02 o
  11  11   0      628.67      588.22    244.66 o
   0  12   0    23707.38    23196.39    382.03 o
   2  12   0    21051.28    21512.54    270.68 o
   4  12   0    10043.98    10635.34    160.68 o
   6  12   0     1700.84     1754.66     71.49 o
   8  12   0      144.04      168.56    185.68 o
  10  12   0      154.94      175.42    171.43 o
  12  12   0     3207.48     2987.66    377.51 o
   1  13   0      211.22      227.62     75.90 o
   3  13   0       14.30        6.20     70.02 o
   5  13   0     3563.30     3766.74     98.33 o
   7  13   0     4242.73     4702.44    296.37 o
   9  13   0     1324.94     1685.43    227.98 o
  11  13   0     1393.68     1675.59    235.30 o
   0  14   0     6815.31     6175.54    246.89 o
   2  14   0     4955.68     4728.21    141.34 o
   4  14   0     2587.23     2933.47    118.58 o
   6  14   0     1268.94     1245.24    202.18 o
   8  14   0     3859.56     4863.91    424.64 o
  10  14   0     4976.08     5365.30    349.78 o
   1  15   0      194.30      109.50     76.52 o
   3  15   0      312.26      194.15     81.12 o
   5  15   0      644.84      702.87    179.43 o
   7  15   0     1516.62     1589.53    235.91 o
   9  15   0       23.81      101.42    186.67 o
   0  16   0      546.78      595.70    133.51 o
   2  16   0     1518.10     1468.40    125.51 o
   4  16   0     2046.05     2031.26    181.70 o
   6  16   0     1240.64      881.80    201.42 o
   1  17   0       69.91       -1.26    158.62 o
   3  17   0       56.92      250.35    160.71 o
   2   1   1    12084.52    12270.54    219.88 o
   4   1   1    19311.44    20446.77    254.05 o
   6   1   1     2164.27     1873.68     85.32 o
   8   1   1     3635.59     3410.43    108.09 o
  10   1   1       18.79      -13.96     72.12 o
  12   1   1     3647.25     3585.76    124.24 o
  14   1   1     2414.62     2382.11    128.38 o
  16   1   1     4247.37     4994.86    172.72 o
   1   2   1    12100.95    12314.31    134.16 o
   3   2   1      610.83      548.33     53.99 o
   5   2   1      525.89      533.29     84.00 o
   7   2   1     3418.97     3497.58    124.94 o
   9   2   1     2730.93     2836.21    104.63 o
  11   2   1     4579.70     4492.18    136.20 o
  13   2   1     2382.76     2617.66    114.79 o
  15   2   1     1432.63     1556.49    111.92 o
  17   2   1      692.13      766.57    164.76 o
   2   3   1      612.34      584.60     63.38 o
   4   3   1     5035.65     5715.73     97.91 o
   6   3   1     1590.55     1518.47     74.49 o
   8   3   1     5751.73     5811.61    108.54 o
  10   3   1      433.12      393.28     70.16 o
  12   3   1      176.85      235.69     67.49 o
  14   3   1      780.86      733.26     87.18 o
  16   3   1      495.88      529.16    171.68 o
   1   4   1    19301.86    20546.66    140.25 o
   3   4   1     5049.39     5618.64     98.51 o
   5   4   1     3330.43     3115.52     86.56 o
   7   4   1      291.53      275.39     53.62 o
   9   4   1     2332.26     2055.40     76.82 o
  11   4   1     2020.31     1926.08     85.25 o
  13   4   1     3368.30     3339.55    110.17 o
  15   4   1     1289.02     1210.71    160.13 o
  17   4   1      722.22      655.99    181.45 o
   2   5   1      525.18      547.80     39.04 o
   4   5   1     3331.71     3052.07     61.11 o
   6   5   1     7119.26     7695.41    157.84 o
   8   5   1     8765.87     9142.43    114.07 o
  10   5   1     6174.53     6120.85    110.73 o
  12   5   1      851.03      843.59     64.31 o
  14   5   1      967.49     1056.22    107.37 o
  16   5   1      378.20      551.35    138.06 o
   1   6   1     2151.36     1833.26     64.00 o
   3   6   1     1603.56     1455.66     46.82 o
   5   6   1     7123.95     7127.94     82.32 o
   7   6   1     1131.54     1176.03     89.01 o
   9   6   1       38.39       40.05     28.17 o
  11   6   1      392.10      405.91     41.65 o
  13   6   1      171.46      164.49     42.79 o
  15   6   1      318.29      326.15    170.19 o
   2   7   1     3420.62     3480.57     68.74 o
   4   7   1      291.61      265.72     25.04 o
   6   7   1     1132.76     1138.97     61.41 o
   8   7   1     1204.19     1076.80    117.95 o
  10   7   1     5047.03     4987.10    161.96 o
  12   7   1     1918.35     2006.30    384.42 o
  14   7   1      741.70      810.65    201.79 o
  16   7   1      124.15      292.57    228.10 o
   1   8   1     3620.02     3312.54     86.28 o
   3   8   1     5747.30     5764.85     91.13 o
   5   8   1     8762.99     9005.57    131.35 o
   7   8   1     1209.86     1155.40     76.86 o
   9   8   1     1492.28     1546.95    121.22 o
  11   8   1     1453.23     1505.66    204.31 o
  13   8   1     1540.62     1586.15    220.51 o
  15   8   1      440.56      577.64    195.66 o
   2   9   1     2728.76     2737.80     73.70 o
   4   9   1     2340.41     2073.14     67.86 o
   6   9   1       37.48       26.74     35.20 o
   8   9   1     1479.50     1412.22    204.09 o
  10   9   1       69.32       99.75     63.64 o
  12   9   1      178.33      198.62    165.60 o
  14   9   1     1788.96     2132.12    428.49 o
   1  10   1       19.55       29.42     55.37 o
   3  10   1      429.83      428.51     52.74 o
   5  10   1     6176.98     6163.74    101.17 o
   7  10   1     5042.13     4663.06    272.41 o
   9  10   1       72.08       85.84    162.75 o
  11  10   1      513.80      448.86    196.90 o
  13  10   1      176.06      384.42    206.82 o
   2  11   1     4578.43     4821.72    102.19 o
   4  11   1     2028.60     1953.78     74.76 o
   6  11   1      395.73      478.69     80.46 o
   8  11   1     1448.97     1813.55    250.34 o
  10  11   1      508.55      308.21    198.62 o
  12  11   1     1264.87     1316.91    206.89 o
   1  12   1     3665.85     3380.16     97.88 o
   3  12   1      182.31      262.57     70.05 o
   5  12   1      844.21      867.66     64.76 o
   7  12   1     1908.89     1890.58    221.65 o
   9  12   1      174.65      239.41    170.04 o
  11  12   1     1267.34     1389.46    222.93 o
   2  13   1     2383.19     2508.64    117.86 o
   4  13   1     3367.79     3311.80    100.79 o
   6  13   1      173.79       76.22    157.13 o
   8  13   1     1542.07     1810.47    280.77 o
  10  13   1      176.38      166.24    162.36 o
   1  14   1     2430.13     2501.68    114.33 o
   3  14   1      778.21      673.01     83.81 o
   5  14   1      954.83      873.83    183.42 o
   7  14   1      730.64      679.57    196.94 o
   9  14   1     1789.15     1989.72    252.21 o
   2  15   1     1432.22     1435.51    108.18 o
   4  15   1     1283.78     1189.85    288.35 o
   6  15   1      316.41      303.11    166.84 o
   8  15   1      440.42      719.01    192.04 o
   1  16   1     4245.44     4532.09    147.66 o
   3  16   1      494.80      544.29    164.20 o
   5  16   1      375.85      355.88    171.64 o
   7  16   1      123.46      118.14    154.88 o
   2  17   1      692.12      659.12    131.99 o
   4  17   1      719.21      601.34    141.45 o
   2   0   2    67385.02    72372.96    524.26 o
   4   0   2    46222.84    46375.43    457.44 o
   6   0   2     1887.45     2009.78    148.02 o
   8   0   2     3981.53     4074.29    168.01 o
  10   0   2    11124.22    11221.42    420.64 o
  12   0   2    18732.53    18823.25    380.04 o
  14   0   2     6843.32     6469.58    260.45 o
  16   0   2     1938.92     2313.40    194.07 o
   3   1   2     3969.19     4177.19     87.26 o
   5   1   2       78.98       97.61     53.19 o
   7   1   2     1225.46     1123.16     80.94 o
   9   1   2      220.52      220.03     69.07 o
  11   1   2      817.09      853.63     92.26 o
  13   1   2       52.98       78.58     87.53 o
  15   1   2      231.95      165.15     88.50 o
  17   1   2      308.64      304.27    147.76 o
   0   2   2    67567.56    72316.78    502.69 o
   2   2   2    36039.86    41965.29    513.73 o
   4   2   2    34191.55    38001.13    357.21 o
   6   2   2     5006.42     5084.30    106.10 o
   8   2   2    16388.71    16673.63    215.88 o
  10   2   2    22609.15    23364.25    267.14 o
  12   2   2    10975.29    11138.47    192.35 o
  14   2   2     3552.18     3520.72    146.06 o
  16   2   2     2687.03     2533.59    138.82 o
   1   3   2     3959.03     4118.05    121.48 o
   3   3   2    35361.70    38849.68    363.02 o
   5   3   2     7956.53     7895.32    131.23 o
   7   3   2      990.29      794.31     68.08 o
   9   3   2     4102.14     3504.87    121.71 o
  11   3   2     1490.73     1478.42     86.83 o
  13   3   2       41.40       77.93     63.94 o
  15   3   2      349.68      203.76     85.81 o
  17   3   2      338.95      357.36    163.73 o
   0   4   2    46121.04    48380.41    464.98 o
   2   4   2    34151.18    38000.62    204.33 o
   4   4   2    18885.88    20268.85    188.61 o
   6   4   2    20336.69    19867.76    204.39 o
   8   4   2    28745.61    28695.05    338.32 o
  10   4   2    19765.04    19929.81    211.30 o
  12   4   2     5849.86     5916.10    136.29 o
  14   4   2     3388.65     3410.46    124.33 o
  16   4   2     3440.29     3616.07    269.79 o
   1   5   2       79.55       88.53     47.27 o
   3   5   2     7963.03     7850.05    123.19 o
   5   5   2      110.24       57.75     57.83 o
   7   5   2     4225.92     4167.16    112.24 o
   9   5   2     2274.57     2424.49     99.38 o
  11   5   2      688.63      710.36     65.94 o
  13   5   2      408.00      560.86     69.12 o
  15   5   2       70.45       12.37    132.58 o
   0   6   2     1885.81     2070.17     96.79 o
   2   6   2     5033.56     5047.22     87.51 o
   4   6   2    20385.80    19681.10    341.10 o
   6   6   2    57844.12    59864.17    439.29 o
   8   6   2    25036.69    25900.84    236.64 o
  10   6   2     7403.15     7273.52    121.49 o
  12   6   2     5075.17     5031.31    111.70 o
  14   6   2     3672.39     3763.04    262.93 o
  16   6   2     1732.68     1811.49    282.48 o
   1   7   2     1224.77     1127.02     61.11 o
   3   7   2      988.12      799.22     45.79 o
   5   7   2     4227.69     4273.18     73.85 o
   7   7   2     1200.95     1134.78     59.78 o
   9   7   2      806.14      711.53     89.97 o
  11   7   2      435.56      484.39     40.28 o
  13   7   2      658.89      748.39    207.28 o
  15   7   2      370.38      508.67    234.86 o
   0   8   2     4017.23     4244.28    132.47 o
   2   8   2    16402.71    16568.00    158.33 o
   4   8   2    28734.22    28871.05    309.22 o
   6   8   2    25065.44    25896.91    230.76 o
   8   8   2     5638.36     5154.47    162.19 o
  10   8   2     2983.27     2775.50    221.81 o
  12   8   2     2403.74     2378.03    251.66 o
  14   8   2     3859.19     4484.60    307.98 o
   1   9   2      220.69      201.68     54.96 o
   3   9   2     4103.07     3885.44     76.58 o
   5   9   2     2276.14     2502.48     84.91 o
   7   9   2      806.45      774.36    108.00 o
   9   9   2     1115.05      971.33     86.35 o
  11   9   2      285.90      227.54    167.77 o
  13   9   2      389.71      849.60    195.94 o
  15   9   2       55.31      -37.97    186.90 o
   0  10   2    11087.74    11302.93    270.86 o
   2  10   2    22567.79    23312.35    188.02 o
   4  10   2    19725.67    19354.74    285.06 o
   6  10   2     7409.28     7355.15    177.17 o
   8  10   2     2980.63     2529.49    230.31 o
  10  10   2     2450.00     2372.07    230.22 o
  12  10   2     1577.34     1344.42    222.64 o
  14  10   2     4059.90     4584.03    322.77 o
   1  11   2      818.64      888.07     71.77 o
   3  11   2     1492.48     1539.89     67.86 o
   5  11   2      688.38      676.99     69.14 o
   7  11   2      435.32      413.74     29.24 o
   9  11   2      287.57      412.03    175.84 o
  11  11   2        1.80        4.85    192.86 o
  13  11   2      506.64      626.05    205.72 o
   0  12   2    18698.05    17882.03    300.65 o
   2  12   2    10974.79    11169.78    158.79 o
   4  12   2     5881.98     6102.24    136.14 o
   6  12   2     5092.49     5370.63    169.06 o
   8  12   2     2397.18     2283.44    377.11 o
  10  12   2     1549.99     1640.24    223.68 o
  12  12   2     3287.83     3176.02    269.97 o
   1  13   2       52.77       37.41     64.10 o
   3  13   2       41.18       49.70     57.63 o
   5  13   2      407.57      374.68     38.91 o
   7  13   2      657.91      932.50    215.03 o
   9  13   2      390.88      469.72    179.09 o
  11  13   2      506.12      503.84    191.30 o
   0  14   2     6834.88     6641.35    311.99 o
   2  14   2     3565.66     3314.26    132.27 o
   4  14   2     3416.85     3368.43    138.45 o
   6  14   2     3686.15     4069.32    274.28 o
   8  14   2     3862.79     4293.50    358.72 o
  10  14   2     4031.34     5043.70    335.95 o
   1  15   2      232.10      180.94     75.02 o
   3  15   2      349.16      559.41    179.81 o
   5  15   2       69.92      109.85    153.28 o
   7  15   2      369.87      439.47    184.69 o
   9  15   2       55.23        9.23    184.31 o
   0  16   2     1922.35     2194.41    149.94 o
   2  16   2     2678.05     2705.66    226.98 o
   4  16   2     3437.94     3092.78    256.21 o
   6  16   2     1739.71     1509.43    217.39 o
   1  17   2      307.79      317.89    115.67 o
   3  17   2      337.89      595.08    172.03 o
   2   1   3    16425.17    16399.44    211.15 o
   4   1   3     2635.89     2489.83     77.54 o
   6   1   3    11573.19    10437.49    148.36 o
   8   1   3    15545.75    14030.16    190.10 o
  10   1   3      240.12      257.77     82.05 o
  12   1   3    11099.80    11061.99    219.05 o
  14   1   3     7220.10     7309.11    198.90 o
  16   1   3     1080.83     1079.28    117.01 o
   1   2   3    16420.08    16826.01    127.54 o
   3   2   3    14586.50    15316.97    355.94 o
   5   2   3     7321.17     6670.08    101.11 o
   7   2   3     1701.91     1645.09     67.09 o
   9   2   3    15314.97    14526.37    181.15 o
  11   2   3     8782.01     8101.88    163.16 o
  13   2   3      575.47      691.92     99.11 o
  15   2   3     2215.91     2458.77    137.08 o
  17   2   3     2461.41     2591.59    225.79 o
   2   3   3    14599.54    15470.43    113.23 o
   4   3   3     1882.10     1889.36     96.26 o
   6   3   3     1078.49     1032.40     53.68 o
   8   3   3     6644.40     6625.93    135.40 o
  10   3   3     1663.40     1711.43     94.79 o
  12   3   3      876.38      848.77     81.33 o
  14   3   3     1422.11     1281.00    111.45 o
  16   3   3      636.18      587.92    173.38 o
   1   4   3     2627.69     2482.77    116.75 o
   3   4   3     1885.85     1743.97     57.54 o
   5   4   3    12747.91    11573.52    185.26 o
   7   4   3      435.89      483.32     65.48 o
   9   4   3     9823.16     9477.44    165.68 o
  11   4   3     8705.57     8222.57    157.27 o
  13   4   3      752.55      795.25     78.70 o
  15   4   3     4024.37     4294.68    186.73 o
   2   5   3     7307.04     6632.21    174.89 o
   4   5   3    12725.54    11550.89    165.62 o
   6   5   3    13614.46    12751.36    219.07 o
   8   5   3     2075.47     1939.28     89.32 o
  10   5   3      467.33      485.07     80.38 o
  12   5   3     2681.19     2826.40    106.21 o
  14   5   3     3727.51     3687.96    137.54 o
  16   5   3      730.89      527.41    170.02 o
   1   6   3    11545.91    10403.77    136.30 o
   3   6   3     1080.03     1049.17     65.31 o
   5   6   3    13639.43    12931.38    221.99 o
   7   6   3     2790.39     2708.23     97.87 o
   9   6   3      198.56      219.74     69.32 o
  11   6   3     1399.99     1454.06     79.74 o
  13   6   3      521.84      556.69     79.45 o
  15   6   3      656.81      466.25    176.66 o
   2   7   3     1709.23     1747.98     76.08 o
   4   7   3      440.69      444.09     43.50 o
   6   7   3     2777.21     2809.85    129.06 o
   8   7   3     4971.45     4562.52    344.26 o
  10   7   3     1176.07     1247.63     90.15 o
  12   7   3     3702.40     3583.11    107.36 o
  14   7   3     3885.12     4026.01    293.03 o
   1   8   3    15512.39    13283.12    150.90 o
   3   8   3     6630.11     6529.75    108.22 o
   5   8   3     2092.59     1849.99     48.60 o
   7   8   3     4995.97     4916.02    163.06 o
   9   8   3     4245.53     4410.32    166.75 o
  11   8   3     1366.62     1094.56     68.85 o
  13   8   3       31.95       17.66    172.32 o
  15   8   3      305.29      280.82    187.46 o
   2   9   3    15311.21    14644.16    186.74 o
   4   9   3     9840.85     9408.19    341.35 o
   6   9   3      200.75      198.61     56.88 o
   8   9   3     4233.82     4187.88    133.76 o
  10   9   3     1240.50     1343.35    111.73 o
  12   9   3      451.69      320.66    191.87 o
  14   9   3     1269.02     1518.38    231.67 o
   1  10   3      241.54      211.56     56.56 o
   3  10   3     1651.87     1867.03     71.00 o
   5  10   3      462.77      594.41     71.90 o
   7  10   3     1174.99     1192.94     97.28 o
   9  10   3     1245.94     1213.88     62.46 o
  11  10   3     1935.23     1832.69    232.38 o
  13  10   3      238.69      178.48    181.19 o
   2  11   3     8792.42     8253.16    177.70 o
   4  11   3     8720.34     8355.25    140.30 o
   6  11   3     1405.61     1523.60     74.65 o
   8  11   3     1359.35     1353.42    107.45 o
  10  11   3     1923.08     1865.72    240.02 o
  12  11   3      870.40      872.33    209.83 o
   1  12   3    11142.33    11147.16    186.19 o
   3  12   3      882.58      865.16     69.95 o
   5  12   3     2662.90     2854.24    111.75 o
   7  12   3     3682.81     4112.39    279.49 o
   9  12   3      445.78      376.71    173.29 o
  11  12   3      876.27     1144.36    258.82 o
   2  13   3      576.82      565.00     71.98 o
   4  13   3      753.05      695.95     67.20 o
   6  13   3      523.85      702.90    164.57 o
   8  13   3       33.67       52.83    154.26 o
  10  13   3      238.05      212.72    169.12 o
   1  14   3     7257.45     7497.13    167.41 o
   3  14   3     1424.19     1368.15     95.94 o
   5  14   3     3703.74     4080.61    271.02 o
   7  14   3     3859.46     4228.78    299.72 o
   9  14   3     1262.68     1416.20    243.37 o
   2  15   3     2213.50     2497.40    126.87 o
   4  15   3     4016.61     4334.32    311.73 o
   6  15   3      651.00      646.39    182.43 o
   8  15   3      306.30      411.13    180.04 o
   1  16   3     1086.33     1021.55    107.50 o
   3  16   3      633.88      625.04    174.23 o
   5  16   3      724.55      617.03    175.56 o
   2  17   3     2459.95     2765.62    181.00 o
   0   0   4     4350.12     5873.46    187.51 o
   2   0   4    17174.21    14535.47    638.74 o
   4   0   4    51648.70    52099.30   1218.61 o
   6   0   4    58266.51    60846.51    494.80 o
   8   0   4    47034.30    47950.78    490.23 o
  10   0   4    11816.65    10922.79    269.77 o
  12   0   4     6780.60     6356.32    251.54 o
  14   0   4     6026.87     6457.04    356.08 o
  16   0   4     4378.72     4829.10    342.22 o
   1   1   4     2416.08     2485.32     75.95 o
   3   1   4     2272.99     1992.20     83.81 o
   5   1   4    13406.39    14539.60    168.32 o
   7   1   4      354.50      374.40     60.92 o
   9   1   4     3453.33     3612.49    105.25 o
  11   1   4      859.32      864.11    100.14 o
  13   1   4      203.08      281.98     97.12 o
  15   1   4      280.96      244.71    101.27 o
  17   1   4      250.80      244.08    102.79 o
   0   2   4    17418.10    15267.92    340.97 o
   2   2   4    21487.66    22628.84    179.84 o
   4   2   4    66275.39    70844.09    506.46 o
   6   2   4    44935.04    48285.48    299.69 o
   8   2   4    34970.36    36371.53    295.50 o
  10   2   4     8751.52     8859.81    168.48 o
  12   2   4     3621.92     3613.08    127.81 o
  14   2   4     3234.18     3396.96    150.47 o
  16   2   4     3927.56     3812.30    166.74 o
   1   3   4     2280.79     2120.48     69.64 o
   3   3   4    12187.62    13547.15    119.32 o
   5   3   4    23700.87    25473.76    218.46 o
   7   3   4     4048.63     3726.34     91.29 o
   9   3   4     4693.33     4732.51    131.29 o
  11   3   4      720.92      722.25     82.64 o
  13   3   4      695.88      598.67     94.96 o
  15   3   4      945.69      818.08    108.94 o
  17   3   4      339.19      365.70    175.96 o
   0   4   4    51844.12    52773.67   1162.60 o
   2   4   4    66308.56    70581.16    326.67 o
   4   4   4    36187.84    37329.71    324.82 o
   6   4   4     8844.09     8577.70    129.97 o
   8   4   4     5203.59     5266.75    130.30 o
  10   4   4     5355.52     5143.16    139.30 o
  12   4   4     6602.41     6442.85    153.66 o
  14   4   4     5944.12     5782.12    179.82 o
  16   4   4     4610.79     4729.22    301.26 o
   1   5   4    13410.42    14574.14    226.82 o
   3   5   4    23688.58    25549.91    279.80 o
   5   5   4     1825.72     1943.82    107.15 o
   7   5   4     4957.52     4946.57    124.66 o
   9   5   4     2045.06     2011.43    109.46 o
  11   5   4      300.96      321.95     79.19 o
  13   5   4      706.98      622.70     79.30 o
  15   5   4      370.24      251.39    173.00 o
   0   6   4    58386.32    59125.85    731.33 o
   2   6   4    44978.06    47799.87    287.71 o
   4   6   4     8807.43     8544.57     97.35 o
   6   6   4     5037.25     4968.09    159.75 o
   8   6   4     3514.69     3388.70    125.65 o
  10   6   4     6680.03     6096.35    162.34 o
  12   6   4    12016.29    12088.60    192.07 o
  14   6   4     7172.82     6947.51    231.82 o
  16   6   4     1967.48     1690.64    232.08 o
   1   7   4      354.01      373.84     61.65 o
   3   7   4     4051.11     3558.07     63.92 o
   5   7   4     4963.19     4899.11    159.86 o
   7   7   4     3796.90     3995.10    156.08 o
   9   7   4      165.64      190.53     72.16 o
  11   7   4      872.26      909.93     94.05 o
  13   7   4     1044.13      972.62    122.32 o
  15   7   4      197.88      175.05    191.33 o
   0   8   4    46954.99    47683.30    510.02 o
   2   8   4    34980.31    35732.33    272.14 o
   4   8   4     5221.76     5367.09     85.46 o
   6   8   4     3549.66     3499.42    148.47 o
   8   8   4     6884.06     6597.06    193.05 o
  10   8   4    12001.51    12359.98    270.32 o
  12   8   4     7373.25     7241.04    339.92 o
  14   8   4     3285.94     3199.85    276.99 o
   1   9   4     3452.12     3528.42    107.05 o
   3   9   4     4699.02     4508.86    113.57 o
   5   9   4     2051.86     1845.10     69.81 o
   7   9   4      165.92      182.93     60.29 o
   9   9   4      570.17      516.63     65.65 o
  11   9   4     1017.59      944.31    219.30 o
  13   9   4      155.53      144.41    188.63 o
   0  10   4    11698.86    10602.90    259.29 o
   2  10   4     8720.45     8473.12    154.83 o
   4  10   4     5376.39     5058.33    189.61 o
   6  10   4     6709.84     6123.15    216.75 o
   8  10   4    12010.43    12159.00    191.53 o
  10  10   4    14581.80    15774.49    472.65 o
  12  10   4     4732.55     4787.28    324.53 o
  14  10   4     2048.75     2159.66    255.86 o
   1  11   4      858.36      930.43     81.92 o
   3  11   4      719.68      744.62     64.42 o
   5  11   4      300.78      325.05     64.84 o
   7  11   4      873.19      843.63     97.00 o
   9  11   4     1016.24      974.14    211.58 o
  11  11   4       26.11       -6.02    199.08 o
  13  11   4      392.10      565.02    205.00 o
   0  12   4     6710.52     6461.68    237.47 o
   2  12   4     3587.79     3520.03    133.81 o
   4  12   4     6623.93     6534.96    108.79 o
   6  12   4    12047.47    12223.04    312.72 o
   8  12   4     7389.74     7141.02    337.12 o
  10  12   4     4724.28     5142.29    318.72 o
  12  12   4     2642.41     3074.28    467.10 o
   1  13   4      202.89      196.12    101.56 o
   3  13   4      696.19      579.31     65.65 o
   5  13   4      707.96      705.41     80.12 o
   7  13   4     1043.91     1249.54    274.62 o
   9  13   4      154.84      119.46    167.97 o
  11  13   4      391.68      401.82    209.25 o
   0  14   4     6006.15     6522.29    372.04 o
   2  14   4     3231.37     3297.72    131.67 o
   4  14   4     5973.93     6199.11    301.52 o
   6  14   4     7189.29     7158.88    339.02 o
   8  14   4     3284.07     3038.34    254.27 o
  10  14   4     2022.80     1833.06    232.98 o
   1  15   4      281.37      273.59     93.18 o
   3  15   4      946.86     1011.05    179.50 o
   5  15   4      370.72      367.70    171.22 o
   7  15   4      198.12      294.37    185.65 o
   0  16   4     4382.75     4864.29    231.53 o
   2  16   4     3938.92     4085.77    361.29 o
   4  16   4     4627.06     4664.54    285.22 o
   6  16   4     1969.07     1588.71    213.52 o
   1  17   4      250.53       13.77    203.37 o
   3  17   4      339.43      571.84    232.66 o
   2   1   5    12309.85    13382.88    134.87 o
   4   1   5     2281.66     2300.41    108.90 o
   6   1   5     6479.89     6288.19    133.38 o
   8   1   5     7231.49     6690.68    133.20 o
  10   1   5     3254.10     3454.62    112.56 o
  12   1   5     5120.99     5393.77    203.93 o
  14   1   5     3096.34     3078.19    152.25 o
  16   1   5      269.40      272.32    105.76 o
   1   2   5    12312.23    13374.88    134.98 o
   3   2   5    15408.48    14608.01    153.38 o
   5   2   5    11330.21    11747.29    210.63 o
   7   2   5     2601.02     2464.29     88.19 o
   9   2   5     4708.17     4420.16    121.14 o
  11   2   5     6026.54     5646.14    150.76 o
  13   2   5     1672.84     1737.82    126.96 o
  15   2   5     1066.14     1010.74    115.05 o
  17   2   5      729.10      706.48    173.38 o
   2   3   5    15403.42    14607.79    205.36 o
   4   3   5      281.30      396.08     62.98 o
   6   3   5     1251.94     1065.86     70.39 o
   8   3   5     1539.46     1533.53     75.32 o
  10   3   5     1257.54     1365.29     96.11 o
  12   3   5     1609.07     1754.44    121.47 o
  14   3   5      659.98      606.86    109.99 o
  16   3   5      638.86      568.36    135.85 o
   1   4   5     2280.36     2218.70     74.18 o
   3   4   5      284.04      357.30     50.87 o
   5   4   5     3670.04     3631.04    172.15 o
   7   4   5     3918.06     3720.68    102.53 o
   9   4   5     2119.05     1957.45    100.92 o
  11   4   5     5091.55     4915.49    164.16 o
  13   4   5      268.51      351.48     95.74 o
  15   4   5      956.72     1126.48    117.81 o
   2   5   5    11318.45    11782.25    143.64 o
   4   5   5     3655.73     3154.87    120.95 o
   6   5   5     3824.65     3431.08    129.06 o
   8   5   5     4291.05     4330.06    126.89 o
  10   5   5     1016.97      994.35     98.68 o
  12   5   5     1270.41     1202.89    108.95 o
  14   5   5     2422.10     2455.85    133.74 o
  16   5   5     2788.06     2729.78    260.13 o
   1   6   5     6470.21     6217.08    124.37 o
   3   6   5     1242.29     1069.51     58.68 o
   5   6   5     3842.04     3871.18    159.18 o
   7   6   5     4222.95     4421.41    128.41 o
   9   6   5     1483.07     1526.93    117.54 o
  11   6   5      591.87      720.32    101.28 o
  13   6   5      390.95      336.24     92.05 o
  15   6   5      190.87       96.71    189.81 o
   2   7   5     2608.21     2494.42     77.30 o
   4   7   5     3915.47     3926.54     83.91 o
   6   7   5     4215.84     4469.55    145.64 o
   8   7   5     3502.20     3269.94    130.65 o
  10   7   5      182.56       86.41     83.72 o
  12   7   5     1095.56      992.33    131.04 o
  14   7   5     3138.83     3264.61    279.27 o
   1   8   5     7199.16     6649.09    149.33 o
   3   8   5     1530.46     1557.97     53.78 o
   5   8   5     4301.37     4396.69     77.65 o
   7   8   5     3513.44     3209.21    237.02 o
   9   8   5     1006.62     1094.86    119.45 o
  11   8   5     2679.03     2817.21    191.28 o
  13   8   5     2743.15     3234.96    264.89 o
  15   8   5      476.38      409.16    196.48 o
   2   9   5     4714.29     4461.50    129.70 o
   4   9   5     2124.79     1933.90     68.95 o
   6   9   5     1487.50     1361.00     93.94 o
   8   9   5     1004.39     1202.92    119.12 o
  10   9   5      508.24      502.70    188.16 o
  12   9   5      112.90      121.39    273.94 o
  14   9   5      686.41      604.23    219.12 o
   1  10   5     3255.35     3254.11    121.58 o
   3  10   5     1253.17     1239.98     60.98 o
   5  10   5     1012.65     1021.45     55.57 o
   7  10   5      183.63      106.55     65.18 o
   9  10   5      513.07      514.05     83.59 o
  11  10   5     2539.76     2530.01    252.48 o
  13  10   5     2046.66     2012.80    248.52 o
   2  11   5     6026.65     5739.07    175.80 o
   4  11   5     5096.81     4582.73     90.18 o
   6  11   5      597.31      642.17     53.29 o
   8  11   5     2676.37     2962.97    252.44 o
  10  11   5     2533.55     2460.82    258.41 o
  12  11   5      188.79     -121.04    272.23 o
   1  12   5     5134.06     5134.70    180.23 o
   3  12   5     1611.60     1735.75     69.43 o
   5  12   5     1257.89     1220.87     87.75 o
   7  12   5     1086.89     1155.44    199.04 o
   9  12   5      111.51     -128.62    186.11 o
  11  12   5      191.62      145.21    181.79 o
   2  13   5     1672.15     1799.61    149.40 o
   4  13   5      268.46      227.40     39.46 o
   6  13   5      388.13      380.40    179.01 o
   8  13   5     2740.34     3053.34    260.77 o
  10  13   5     2045.82     1932.97    251.84 o
   1  14   5     3120.36     3408.51    235.40 o
   3  14   5      666.38      661.16    125.24 o
   5  14   5     2409.84     2563.13    234.90 o
   7  14   5     3124.19     3179.93    260.82 o
   9  14   5      678.88      707.54    197.69 o
   2  15   5     1064.00      850.80    138.68 o
   4  15   5      952.79     1311.38    299.74 o
   6  15   5      187.58      200.36    153.60 o
   8  15   5      477.56      449.30    176.78 o
   1  16   5      274.12      304.53    183.81 o
   3  16   5      635.37      576.93    248.40 o
   5  16   5     2782.45     3068.49    350.43 o
   2  17   5      727.65      581.73    198.80 o
   0   0   6     1649.82     1492.65    164.89 o
   2   0   6     1498.18     1436.78    107.43 o
   4   0   6    57238.48    61193.41    773.36 o
   6   0   6   105861.59   107821.81    609.83 o
   8   0   6    52228.20    54064.25    468.90 o
  10   0   6     4020.52     4185.25    163.43 o
  12   0   6     2690.65     3046.60    189.15 o
  14   0   6     3610.82     4023.01    295.72 o
  16   0   6     4030.92     4300.77    377.35 o
   1   1   6    15030.39    15795.00    157.04 o
   3   1   6    25151.96    26649.31    202.72 o
   5   1   6     3941.53     3912.15    121.75 o
   7   1   6      500.93      645.29     66.19 o
   9   1   6     2020.95     1987.85     95.70 o
  11   1   6     1082.14     1015.48     96.69 o
  13   1   6       35.21        6.47    116.33 o
  15   1   6       45.84       90.93    106.52 o
   0   2   6     1544.41     1560.30    104.66 o
   2   2   6     7982.62     9207.55    125.68 o
   4   2   6    49995.73    52966.21    283.73 o
   6   2   6    64379.28    65602.03    394.73 o
   8   2   6    29083.98    29240.40    262.91 o
  10   2   6     2145.02     2198.89     98.79 o
  12   2   6     2877.27     3073.26    174.08 o
  14   2   6     4642.87     4862.66    180.17 o
  16   2   6     3852.23     3982.94    179.28 o
   1   3   6    25159.32    26738.68    222.75 o
   3   3   6    55048.17    56219.53    283.03 o
   5   3   6    14074.89    13774.18    494.95 o
   7   3   6     1413.57     1384.45     75.29 o
   9   3   6     5758.34     5550.45    127.70 o
  11   3   6     2816.34     2583.13    150.14 o
  13   3   6      738.74      665.38    133.11 o
  15   3   6      465.02      309.65    105.93 o
   0   4   6    57239.77    61007.63    398.91 o
   2   4   6    50016.00    52574.72    361.29 o
   4   4   6    19555.56    20496.38    252.94 o
   6   4   6     5203.65     5579.19    166.06 o
   8   4   6     3749.71     3806.40     99.95 o
  10   4   6     2033.78     1928.26    135.42 o
  12   4   6     5721.23     5647.77    220.76 o
  14   4   6     8308.77     8300.26    218.25 o
  16   4   6     4854.60     5119.83    306.30 o
   1   5   6     3941.49     3923.03     88.91 o
   3   5   6    14059.78    13591.21    161.60 o
   5   5   6      752.23      731.91     58.29 o
   7   5   6     4866.39     4743.53     99.45 o
   9   5   6     4573.49     4685.94    268.83 o
  11   5   6      852.01      995.68    107.70 o
  13   5   6     1483.31     1670.70    155.88 o
  15   5   6      930.66      707.70    128.18 o
   0   6   6   105883.69   107672.66    724.20 o
   2   6   6    64449.55    64769.88    354.22 o
   4   6   6     5194.38     5331.50    104.85 o
   6   6   6       49.13       31.51     78.70 o
   8   6   6     1370.65     1231.06    104.10 o
  10   6   6     7515.12     7328.81    191.77 o
  12   6   6    10541.24    10054.71    231.56 o
  14   6   6     5874.17     5388.09    311.54 o
   1   7   6      500.13      573.98     57.53 o
   3   7   6     1411.41     1468.76     69.43 o
   5   7   6     4864.91     4874.53    178.89 o
   7   7   6     6350.90     6836.07    194.83 o
   9   7   6      181.39       71.18     84.02 o
  11   7   6     1615.70     1550.85    119.49 o
  13   7   6     2750.42     3484.98    192.97 o
  15   7   6      453.62      493.92    182.24 o
   0   8   6    52114.42    53669.74    561.68 o
   2   8   6    29082.73    29713.47    255.18 o
   4   8   6     3754.01     3977.20     94.46 o
   6   8   6     1392.43     1192.10    172.93 o
   8   8   6     5354.38     4968.08    216.97 o
  10   8   6    15970.81    16263.03    272.64 o
  12   8   6    11735.71    11646.00    298.47 o
  14   8   6     2356.83     1846.06    245.32 o
   1   9   6     2023.58     2019.77    128.65 o
   3   9   6     5762.56     5448.79     98.43 o
   5   9   6     4578.59     4540.37    162.20 o
   7   9   6      181.74      168.97    107.86 o
   9   9   6     3777.00     3554.47    200.81 o
  11   9   6     2071.89     2055.46    229.04 o
  13   9   6      325.14      279.72    204.00 o
   0  10   6     3986.59     3705.64    186.44 o
   2  10   6     2143.83     2055.32     85.72 o
   4  10   6     2044.11     1764.57     44.60 o
   6  10   6     7536.36     7194.84    423.97 o
   8  10   6    15965.32    15997.77    274.01 o
  10  10   6    19970.86    22368.03    783.21 o
  12  10   6     7275.15     8547.44    395.30 o
   1  11   6     1083.78     1055.90     92.96 o
   3  11   6     2814.17     2765.20     88.74 o
   5  11   6      851.56      978.18     63.30 o
   7  11   6     1616.99     1590.43    111.93 o
   9  11   6     2072.14     2163.89    350.89 o
  11  11   6      109.26      107.22    274.24 o
   0  12   6     2679.35     2715.81    249.63 o
   2  12   6     2857.30     2875.67    103.13 o
   4  12   6     5720.42     5175.17     74.21 o
   6  12   6    10557.65     9944.94    297.80 o
   8  12   6    11744.65    11287.37    573.66 o
  10  12   6     7282.75     7670.85    524.12 o
  12  12   6      891.06      864.38    201.74 o
   1  13   6       35.31       12.70    114.06 o
   3  13   6      738.61      713.69     71.65 o
   5  13   6     1482.67     1613.99    105.38 o
   7  13   6     2749.93     2894.81    349.49 o
   9  13   6      325.30      406.69    281.87 o
   0  14   6     3619.29     4058.32    304.45 o
   2  14   6     4638.58     4830.42    180.02 o
   4  14   6     8315.89     8430.16    274.62 o
   6  14   6     5870.40     5520.77    439.22 o
   8  14   6     2349.35     2179.95    341.29 o
   1  15   6       46.01       55.88     98.87 o
   3  15   6      465.25      426.11    129.62 o
   5  15   6      929.96      839.34    273.70 o
   7  15   6      453.69      491.23    277.59 o
   0  16   6     4052.45     4114.57    326.61 o
   2  16   6     3860.42     4150.18    364.42 o
   4  16   6     4860.55     4960.27    418.07 o
   2   1   7     3249.57     3221.64     92.06 o
   4   1   7      871.37      896.34     87.48 o
   6   1   7     2172.92     2071.75     91.02 o
   8   1   7     3092.01     3228.76    103.75 o
  10   1   7     5302.38     5301.89    152.96 o
  12   1   7     4437.04     4262.49    151.98 o
  14   1   7     1231.02     1320.11    131.10 o
  16   1   7      356.94      459.99    118.02 o
   1   2   7     3250.61     3268.14     92.08 o
   3   2   7     5239.09     5410.19    110.29 o
   5   2   7     3820.49     3671.22    125.74 o
   7   2   7     3115.72     3079.29     98.36 o
   9   2   7     3133.83     3166.22    111.77 o
  11   2   7     3729.77     3763.63    161.23 o
  13   2   7      948.18     1064.21    144.32 o
  15   2   7      789.15      973.06    128.03 o
   2   3   7     5250.20     5589.46    114.74 o
   4   3   7      224.17      204.46     55.78 o
   6   3   7     1774.81     1875.56    120.58 o
   8   3   7     1084.53     1043.99     77.18 o
  10   3   7      837.59      806.07     86.66 o
  12   3   7     1577.54     1660.67    183.65 o
  14   3   7     1032.88     1061.87    149.26 o
  16   3   7      604.98      711.01    144.64 o
   1   4   7      873.35      970.95     64.98 o
   3   4   7      224.23      229.71     55.69 o
   5   4   7     1752.90     1663.55     91.08 o
   7   4   7     1349.03     1376.13     76.42 o
   9   4   7     3170.72     3250.40    114.13 o
  11   4   7     1321.54     1566.42    144.51 o
  13   4   7      698.38      631.99    143.53 o
  15   4   7     1501.55     1500.21    133.22 o
   2   5   7     3829.12     3568.05     89.84 o
   4   5   7     1760.80     1684.86     72.71 o
   6   5   7     2584.55     2473.63    130.41 o
   8   5   7     2155.49     2043.88     88.61 o
  10   5   7      469.80      493.33    108.70 o
  12   5   7     1357.70     1358.87    146.54 o
  14   5   7     3396.48     3725.45    204.94 o
   1   6   7     2183.97     1895.90     75.90 o
   3   6   7     1778.76     1878.64     76.18 o
   5   6   7     2573.40     2263.69     87.08 o
   7   6   7     1533.01     1386.82     73.32 o
   9   6   7     1089.29     1155.41    119.90 o
  11   6   7     1441.47     1427.38    119.13 o
  13   6   7      533.16      503.69    138.51 o
  15   6   7      103.85       14.84    165.82 o
   2   7   7     3119.03     3015.66     94.48 o
   4   7   7     1348.37     1444.53     62.24 o
   6   7   7     1542.13     1468.42    123.59 o
   8   7   7     1052.15     1109.85    107.57 o
  10   7   7      104.74      128.88     87.17 o
  12   7   7     1416.16     1584.00    162.62 o
  14   7   7     2006.30     2002.34    242.81 o
   1   8   7     3103.55     3050.96     92.80 o
   3   8   7     1094.81     1000.33     67.64 o
   5   8   7     2149.46     2101.58    100.27 o
   7   8   7     1045.87     1247.29    132.14 o
   9   8   7     1620.14     1806.64    121.55 o
  11   8   7     3760.44     4207.00    204.10 o
  13   8   7     2987.50     3089.78    198.61 o
   2   9   7     3127.84     2900.52    107.75 o
   4   9   7     3162.87     3052.06     73.32 o
   6   9   7     1087.36     1041.17     41.16 o
   8   9   7     1622.86     1741.99    145.81 o
  10   9   7     1118.12      867.63    198.18 o
  12   9   7       47.66       15.21    184.89 o
  14   9   7       77.00       51.98    185.15 o
   1  10   7     5307.76     5350.72    120.02 o
   3  10   7      849.09      828.98     61.88 o
   5  10   7      471.08      445.47     51.81 o
   7  10   7      103.81       93.39    107.39 o
   9  10   7     1111.36     1172.23    228.68 o
  11  10   7     1811.58     2186.41    254.53 o
  13  10   7      900.20     1097.23    220.17 o
   2  11   7     3727.42     3655.94    104.59 o
   4  11   7     1317.86     1345.98     58.03 o
   6  11   7     1439.32     1371.03    118.19 o
   8  11   7     3762.71     4128.21    314.62 o
  10  11   7     1818.54     2053.38    250.91 o
  12  11   7       69.03      120.47    212.94 o
   1  12   7     4416.92     4493.34    130.31 o
   3  12   7     1577.15     1579.52     85.37 o
   5  12   7     1363.94     1381.88     77.07 o
   7  12   7     1428.32     1865.06    314.30 o
   9  12   7       50.32      123.63    198.94 o
  11  12   7       66.14      114.30    195.98 o
   2  13   7      949.98      975.94    102.01 o
   4  13   7      698.06      860.42     92.03 o
   6  13   7      530.09      468.56    252.82 o
   8  13   7     2988.76     3406.33    407.57 o
  10  13   7      901.43      761.41    212.80 o
   1  14   7     1216.10     1500.76    119.49 o
   3  14   7     1032.12     1122.91    110.30 o
   5  14   7     3403.23     3461.97    354.79 o
   7  14   7     2016.49     1924.11    318.50 o
   9  14   7       80.45     -132.13    199.60 o
   2  15   7      790.76      945.80    110.97 o
   4  15   7     1506.02     1634.77    319.31 o
   6  15   7      105.91      245.33    254.14 o
   1  16   7      351.43      368.27    115.50 o
   3  16   7      603.23      596.29    175.79 o
   0   0   8     1276.07     2012.42    195.29 o
   2   0   8     4639.25     4815.63    147.10 o
   4   0   8    50356.73    50873.33    521.90 o
   6   0   8    45539.96    45838.70   1030.16 o
   8   0   8    25398.84    26426.26    427.33 o
  10   0   8    10856.87    10227.62    295.40 o
  12   0   8     4004.05     3641.40    206.12 o
  14   0   8     3985.53     4504.83    374.94 o
  16   0   8     5252.18     5751.69    428.07 o
   1   1   8     6710.96     7120.30    131.12 o
   3   1   8     7376.67     7626.57    134.16 o
   5   1   8      339.37      295.65     86.26 o
   7   1   8      205.32      204.03     64.94 o
   9   1   8      111.86      105.46     67.57 o
  11   1   8      310.03      342.25     88.81 o
  13   1   8      111.87       51.00    100.92 o
  15   1   8      133.71      263.44    113.46 o
   0   2   8     4587.87     4976.55    147.76 o
   2   2   8     4877.15     4946.73    111.67 o
   4   2   8    28635.48    28679.14    418.09 o
   6   2   8    34338.87    35241.72    392.17 o
   8   2   8    15105.64    15294.98    212.29 o
  10   2   8     4956.60     4866.39    152.09 o
  12   2   8     3821.84     3850.11    171.91 o
  14   2   8     4337.46     4448.84    218.77 o
  16   2   8     3769.26     3580.03    178.85 o
   1   3   8     7381.77     7260.47    122.14 o
   3   3   8    16212.66    17109.17    339.32 o
   5   3   8     4915.66     5209.29    123.51 o
   7   3   8     1179.95      996.94     72.34 o
   9   3   8     2583.05     2420.83    104.56 o
  11   3   8     1249.10     1320.75    114.74 o
  13   3   8       46.94       19.83    126.60 o
  15   3   8      159.85      106.06    131.63 o
   0   4   8    50172.44    50248.34    614.39 o
   2   4   8    28601.95    28566.70    223.20 o
   4   4   8    24524.41    24968.21    319.86 o
   6   4   8    11452.21    11647.65    215.87 o
   8   4   8     4923.41     4653.17    136.40 o
  10   4   8     2805.39     2751.70    129.17 o
  12   4   8     4139.27     3444.55    235.42 o
  14   4   8     4718.69     4681.19    225.36 o
   1   5   8      338.97      372.71     60.53 o
   3   5   8     4916.31     4966.08    103.97 o
   5   5   8     2527.88     2675.43     87.61 o
   7   5   8     4312.67     3876.22    167.29 o
   9   5   8     2759.56     2598.67    103.51 o
  11   5   8       73.59       81.19    149.45 o
  13   5   8      873.43      900.14    141.71 o
  15   5   8       34.72      -16.80    134.90 o
   0   6   8    45496.34    45231.52    409.36 o
   2   6   8    34383.47    34725.61    313.78 o
   4   6   8    11464.58    11571.49    153.89 o
   6   6   8     1263.97     1294.86    124.18 o
   8   6   8     2473.41     2602.72     96.84 o
  10   6   8     6120.17     6319.09    281.58 o
  12   6   8     4646.31     4120.62    205.10 o
  14   6   8     3153.39     3313.36    224.33 o
   1   7   8      205.54      177.82     55.89 o
   3   7   8     1177.60     1103.63     71.39 o
   5   7   8     4304.80     3810.70     86.91 o
   7   7   8     2160.60     2387.66    151.06 o
   9   7   8      357.17      392.37    104.30 o
  11   7   8      873.56      945.46    142.35 o
  13   7   8     1135.11     1230.52    157.93 o
   0   8   8    25378.12    26107.75    331.78 o
   2   8   8    15099.74    15166.63    223.72 o
   4   8   8     4890.83     4743.61    110.87 o
   6   8   8     2483.24     2631.14     90.68 o
   8   8   8     5517.05     5636.52    182.35 o
  10   8   8    10222.49    10571.41    299.47 o
  12   8   8     7057.05     6914.71    254.29 o
  14   8   8     1986.79     1785.83    242.78 o
   1   9   8      112.63      140.38     61.34 o
   3   9   8     2580.37     2397.12    118.76 o
   5   9   8     2757.09     2553.47    114.19 o
   7   9   8      357.08      374.26     58.86 o
   9   9   8      123.95       78.20    111.34 o
  11   9   8      317.34      202.19    171.66 o
  13   9   8      302.32      350.76    254.66 o
   0  10   8    10921.17    10432.13    272.91 o
   2  10   8     4985.67     4791.48    114.61 o
   4  10   8     2789.08     2722.67     73.36 o
   6  10   8     6120.86     5749.92    101.87 o
   8  10   8    10207.12    10044.28    280.78 o
  10  10   8     9949.36    11706.72    445.95 o
  12  10   8     5679.85     6354.88    612.49 o
   1  11   8      310.81      254.89     69.69 o
   3  11   8     1249.06     1359.33     78.03 o
   5  11   8       73.49       45.68     48.68 o
   7  11   8      874.20      909.07    123.18 o
   9  11   8      317.59      446.65    179.87 o
  11  11   8       12.67      227.48    211.55 o
   0  12   8     4044.88     4072.23    166.68 o
   2  12   8     3829.40     4043.69    124.04 o
   4  12   8     4127.33     3903.08    132.57 o
   6  12   8     4636.42     4556.40    290.43 o
   8  12   8     7052.20     7539.43    636.93 o
  10  12   8     5689.41     6264.70    361.84 o
   1  13   8      112.03      154.03     86.62 o
   3  13   8       46.37      -14.99     76.10 o
   5  13   8      871.57      893.25    204.53 o
   7  13   8     1135.67     1353.57    231.57 o
   9  13   8      303.19      496.50    208.76 o
   0  14   8     4019.99     4598.09    237.88 o
   2  14   8     4337.88     4328.88    161.01 o
   4  14   8     4703.72     4251.86    366.52 o
   6  14   8     3130.05     3174.66    265.25 o
   8  14   8     1985.48     1845.99    224.61 o
   1  15   8      133.70      165.67     89.61 o
   3  15   8      159.64      176.90    173.50 o
   5  15   8       34.58       36.23    161.10 o
   0  16   8     5266.47     5788.73    369.34 o
   2  16   8     3760.20     4225.11    509.96 o
   2   1   9     7404.51     7917.38    132.07 o
   4   1   9     5884.82     6182.46    145.61 o
   6   1   9     7957.79     7591.64    178.85 o
   8   1   9     6991.76     6539.50    156.50 o
  10   1   9       55.85       51.35     83.51 o
  12   1   9     6618.44     6341.98    221.43 o
  14   1   9     5159.98     5211.77    300.10 o
  16   1   9      529.01      450.37    122.12 o
   1   2   9     7403.08     7764.18    142.07 o
   3   2   9     7083.04     6369.70    129.50 o
   5   2   9     2087.62     2076.65    105.43 o
   7   2   9     2748.05     2601.16     99.78 o
   9   2   9     8969.34     8487.03    193.78 o
  11   2   9     5351.85     4564.63    182.70 o
  13   2   9      326.20      326.23    249.70 o
  15   2   9     1947.61     2128.00    189.26 o
   2   3   9     7088.35     6445.75    131.42 o
   4   3   9     3545.09     3538.20    105.20 o
   6   3   9      416.84      351.50     78.65 o
   8   3   9     1442.48     1276.33     87.68 o
  10   3   9     1065.60     1046.61    109.49 o
  12   3   9     1251.68     1197.73    181.93 o
  14   3   9      703.91      628.21    150.38 o
   1   4   9     5885.97     6189.48    121.32 o
   3   4   9     3546.98     3631.71     93.21 o
   5   4   9     3512.83     3320.91     92.76 o
   7   4   9     2524.03     2648.86    134.79 o
   9   4   9     6552.84     6071.38    184.77 o
  11   4   9     5198.79     4854.24    173.51 o
  13   4   9      103.79      120.53    124.46 o
  15   4   9     3084.76     3211.54    207.06 o
   2   5   9     2088.80     1850.70     77.60 o
   4   5   9     3522.17     3398.44     96.10 o
   6   5   9     7422.84     6757.15    216.07 o
   8   5   9     2244.78     2124.64    109.51 o
  10   5   9     2025.18     1929.97    115.07 o
  12   5   9     2893.53     2593.96    215.77 o
  14   5   9     2430.75     2439.89    192.47 o
   1   6   9     7973.52     7666.01    134.86 o
   3   6   9      420.88      350.32     55.68 o
   5   6   9     7401.03     6737.04    120.32 o
   7   6   9     3547.87     3287.20    170.72 o
   9   6   9     1765.26     1628.87    100.03 o
  11   6   9     2083.66     1952.23    201.81 o
  13   6   9      143.36      114.75    132.41 o
  15   6   9      387.81      337.24    170.66 o
   2   7   9     2743.91     2659.37     92.16 o
   4   7   9     2523.15     2489.91     85.65 o
   6   7   9     3561.73     3366.60    112.30 o
   8   7   9     3271.11     3219.71    116.38 o
  10   7   9      484.27      354.42    150.73 o
  12   7   9     2972.45     3256.96    200.23 o
  14   7   9     2379.18     2465.17    193.29 o
   1   8   9     7009.10     6737.17    144.00 o
   3   8   9     1454.40     1387.75     80.26 o
   5   8   9     2233.46     2188.07     81.62 o
   7   8   9     3261.36     3273.25    175.48 o
   9   8   9     2121.96     2028.92    170.81 o
  11   8   9     1697.96     1902.20    172.28 o
  13   8   9      240.72       83.57    134.58 o
   2   9   9     8957.96     8500.14    170.15 o
   4   9   9     6544.02     6265.50    189.78 o
   6   9   9     1762.20     1687.73     90.24 o
   8   9   9     2128.23     2172.10    245.36 o
  10   9   9     1921.44     1898.21    173.43 o
  12   9   9      327.06      231.94    136.68 o
   1  10   9       57.36       88.18     68.52 o
   3  10   9     1072.07     1148.73     96.78 o
   5  10   9     2026.96     2093.95    121.15 o
   7  10   9      484.70      388.80     50.71 o
   9  10   9     1910.67     2040.77    229.59 o
  11  10   9     1087.17     1298.68    209.92 o
   2  11   9     5348.21     4887.17    121.99 o
   4  11   9     5192.97     5111.83    112.98 o
   6  11   9     2081.53     1989.41    110.78 o
   8  11   9     1702.23     1804.99    246.41 o
  10  11   9     1092.60     1196.09    233.93 o
   1  12   9     6583.49     6536.81    143.71 o
   3  12   9     1246.52     1246.88    104.01 o
   5  12   9     2907.83     2965.84    112.80 o
   7  12   9     2993.47     3400.83    278.52 o
   9  12   9      329.40      174.26    213.16 o
   2  13   9      325.07      257.94     88.55 o
   4  13   9      101.98      100.71     76.50 o
   6  13   9      141.95      176.97    173.60 o
   8  13   9      242.14      390.61    187.04 o
   1  14   9     5141.04     5267.97    180.23 o
   3  14   9      701.80      762.65    120.37 o
   5  14   9     2443.40     2441.54    240.86 o
   7  14   9     2392.81     2366.38    272.78 o
   2  15   9     1951.58     2160.38    212.21 o
   4  15   9     3090.52     3443.98    272.19 o
   6  15   9      390.00      419.09    230.95 o
   1  16   9      522.55      496.99    148.02 o
   0   0  10    38018.46    36662.16    666.10 o
   2   0  10    40487.03    39453.80    863.70 o
   4   0  10    16533.17    15867.85    443.09 o
   6   0  10     1349.87     1493.90    166.71 o
   8   0  10     2777.53     2740.60    184.94 o
  10   0  10    14739.04    14574.65    482.93 o
  12   0  10     6180.18     6249.25    429.06 o
  14   0  10     4352.40     4725.81    419.29 o
   1   1  10      482.24      422.48     69.58 o
   3   1  10     2961.83     2858.72     95.76 o
   5   1  10      985.13      905.36     93.98 o
   7   1  10     1118.20      960.10     98.73 o
   9   1  10      836.54      681.61     92.78 o
  11   1  10       73.33       93.94    101.95 o
  13   1  10      173.34      186.72    166.32 o
  15   1  10      121.46      -10.15    163.93 o
   0   2  10    40534.99    40103.54    601.66 o
   2   2  10    20270.40    20093.18    209.36 o
   4   2  10     9062.02     9412.52    217.68 o
   6   2  10     5295.11     5512.57    150.33 o
   8   2  10     4658.62     4456.28    153.20 o
  10   2  10    10286.04    10103.35    485.48 o
  12   2  10     7011.30     6967.00    231.53 o
  14   2  10     3920.83     3615.25    267.34 o
   1   3  10     2959.59     2793.11     96.39 o
   3   3  10     8033.03     8230.57    151.85 o
   5   3  10     1675.25     1796.78     93.51 o
   7   3  10     1509.53     1430.06    119.58 o
   9   3  10     1117.68     1038.81    116.26 o
  11   3  10      904.54      877.17    117.74 o
  13   3  10      210.87      158.59    162.83 o
  15   3  10      497.32      274.17    138.54 o
   0   4  10    16495.99    16305.38    270.94 o
   2   4  10     9033.86     9072.72    147.31 o
   4   4  10    15973.69    15640.30    188.14 o
   6   4  10    20045.57    20100.21    344.64 o
   8   4  10    10424.53    10865.32    242.97 o
  10   4  10     7008.86     7170.39    209.22 o
  12   4  10     4268.82     4074.36    261.79 o
  14   4  10     1523.76     1365.04    167.22 o
   1   5  10      984.15      906.24     71.24 o
   3   5  10     1675.53     1878.18     85.53 o
   5   5  10       60.98       25.81     63.87 o
   7   5  10      484.33      431.74    169.64 o
   9   5  10      371.11      464.62     93.74 o
  11   5  10     1231.77     1250.68    187.78 o
  13   5  10      396.01      322.56    138.37 o
  15   5  10      846.35      836.08    156.09 o
   0   6  10     1327.88     1214.99    110.55 o
   2   6  10     5290.22     5511.39    115.71 o
   4   6  10    20016.72    20273.42    241.93 o
   6   6  10    18131.91    17280.36    608.95 o
   8   6  10    12090.45    12043.55    242.62 o
  10   6  10     6304.36     6137.68    341.56 o
  12   6  10     1528.58     1551.45    267.24 o
  14   6  10     1105.71     1260.72    168.14 o
   1   7  10     1117.63     1076.60     82.13 o
   3   7  10     1510.69     1315.56     81.54 o
   5   7  10      485.57      390.11     63.10 o
   7   7  10      853.81      795.46    172.87 o
   9   7  10       23.82      -24.14    161.84 o
  11   7  10      402.85      353.00    165.27 o
  13   7  10      296.43      347.68    142.61 o
   0   8  10     2785.60     2723.62    164.77 o
   2   8  10     4663.14     4925.05    143.07 o
   4   8  10    10396.33    10348.32    290.64 o
   6   8  10    12093.26    11928.97    225.76 o
   8   8  10     8665.05     8512.02    325.98 o
  10   8  10     2350.26     2155.20    186.35 o
  12   8  10      928.76      807.40    153.50 o
   1   9  10      836.51      801.82     88.72 o
   3   9  10     1119.98     1029.05     99.00 o
   5   9  10      369.66      421.17     63.05 o
   7   9  10       23.85      -17.59    272.01 o
   9   9  10     1600.91     1754.86    171.89 o
  11   9  10      945.98     1013.80    160.47 o
  13   9  10       68.32      158.08    209.20 o
   0  10  10    14796.10    14618.33    338.04 o
   2  10  10    10327.16    10432.90    201.76 o
   4  10  10     7004.62     7351.98    366.55 o
   6  10  10     6291.72     6064.73    184.96 o
   8  10  10     2339.85     2442.61    264.97 o
  10  10  10      417.65      361.18    206.58 o
  12  10  10     2070.56     1991.70    247.36 o
   1  11  10       73.17       27.90     78.58 o
   3  11  10      904.75      967.47     79.81 o
   5  11  10     1231.62     1297.98     92.29 o
   7  11  10      401.89      507.37    191.36 o
   9  11  10      945.04      846.94    191.26 o
  11  11  10      160.75      295.49    184.81 o
   0  12  10     6201.68     6312.04    204.99 o
   2  12  10     7019.82     6737.06    187.61 o
   4  12  10     4255.67     4300.92    146.46 o
   6  12  10     1506.98     1507.20    225.59 o
   8  12  10      929.72      817.82    209.89 o
  10  12  10     2085.15     2166.28    242.38 o
   1  13  10      173.31      159.12     92.30 o
   3  13  10      210.99      124.49     82.25 o
   5  13  10      396.67      499.86    175.90 o
   7  13  10      296.27      212.59    198.62 o
   9  13  10       68.52       98.90    197.96 o
   0  14  10     4361.18     4420.72    240.26 o
   2  14  10     3915.26     3919.26    160.24 o
   4  14  10     1511.40     1495.93    211.15 o
   6  14  10     1089.76     1469.67    214.37 o
   1  15  10      121.98      112.69     90.67 o
   3  15  10      497.60      502.22    172.45 o
   5  15  10      846.32      637.51    174.52 o
   2   1  11     2596.03     2610.39     97.44 o
   4   1  11      668.83      571.43     71.71 o
   6   1  11     2679.71     2391.50    212.52 o
   8   1  11     2252.84     2023.54    124.69 o
  10   1  11       91.40        4.16    105.87 o
  12   1  11     1517.95     1345.76    208.03 o
  14   1  11     2825.22     2986.82    262.49 o
   1   2  11     2598.78     2439.88     96.07 o
   3   2  11     2232.43     2154.41    101.82 o
   5   2  11     1812.72     1873.76     90.46 o
   7   2  11      250.38      170.14    111.16 o
   9   2  11     1562.31     1383.94    134.72 o
  11   2  11     1296.57     1264.18    131.58 o
  13   2  11     1630.40     1553.50    228.68 o
  15   2  11      804.99      998.70    202.97 o
   2   3  11     2237.41     2247.09     93.94 o
   4   3  11     2351.51     2199.68     85.94 o
   6   3  11      684.63      777.39    113.20 o
   8   3  11       14.87       -1.51     91.42 o
  10   3  11      514.41      612.26    129.72 o
  12   3  11      444.22      378.78    182.75 o
  14   3  11       42.02       -1.95    187.39 o
   1   4  11      668.67      636.15     69.52 o
   3   4  11     2346.15     2177.57     87.16 o
   5   4  11     1133.47     1135.39     86.23 o
   7   4  11      845.16      971.86    175.94 o
   9   4  11     1916.18     1850.43    135.55 o
  11   4  11     2421.20     2581.45    238.66 o
  13   4  11      462.90      433.92    181.73 o
   2   5  11     1814.68     1848.30     84.22 o
   4   5  11     1133.41     1053.69     76.77 o
   6   5  11     1754.70     1994.59    104.34 o
   8   5  11     3986.91     3671.83    284.97 o
  10   5  11     2895.12     3007.81    231.59 o
  12   5  11      938.64     1032.82    195.62 o
  14   5  11      427.89      463.63    146.43 o
   1   6  11     2694.29     2628.94    118.68 o
   3   6  11      681.16      730.00     78.20 o
   5   6  11     1752.22     1911.16    101.19 o
   7   6  11      361.94      348.92    169.12 o
   9   6  11       16.15       19.21     84.31 o
  11   6  11      201.02      138.97    161.43 o
  13   6  11        2.95     -107.44    137.86 o
   2   7  11      251.73      294.57     79.08 o
   4   7  11      844.96      821.28     85.03 o
   6   7  11      365.80      303.07     68.32 o
   8   7  11     3269.87     3348.21    248.28 o
  10   7  11     1309.26     1265.45    190.43 o
  12   7  11      796.15      855.41    158.98 o
   1   8  11     2259.50     1986.73    110.23 o
   3   8  11       16.06       64.51     80.80 o
   5   8  11     3989.55     3935.34    137.14 o
   7   8  11     3268.67     3399.85    250.58 o
   9   8  11      653.43      528.63    181.00 o
  11   8  11      640.76      713.89    158.74 o
  13   8  11      219.91      127.65    132.30 o
   2   9  11     1561.06     1385.98     99.65 o
   4   9  11     1912.49     1789.91    109.86 o
   6   9  11       16.23      -29.27     85.70 o
   8   9  11      661.59      802.92    282.50 o
  10   9  11      398.49      387.29    142.19 o
  12   9  11      569.58      657.53    134.99 o
   1  10  11       91.59      130.71     73.88 o
   3  10  11      512.47      531.58     90.97 o
   5  10  11     2894.61     2905.18    187.12 o
   7  10  11     1309.41     1454.11    310.68 o
   9  10  11      394.69      355.99    191.01 o
  11  10  11      144.47      113.50    216.54 o
   2  11  11     1294.94     1278.96    113.25 o
   4  11  11     2416.85     2374.71    183.34 o
   6  11  11      199.69      102.34    179.79 o
   8  11  11      642.88      692.37    203.79 o
  10  11  11      145.34       78.09    214.16 o
   1  12  11     1503.73     1572.60    123.49 o
   3  12  11      441.23      254.53     85.90 o
   5  12  11      946.28      914.64    236.46 o
   7  12  11      805.53      828.66    212.98 o
   9  12  11      571.41      716.37    204.95 o
   2  13  11     1630.62     1748.57    123.81 o
   4  13  11      461.60      307.80    184.23 o
   6  13  11        2.81       65.32    172.81 o
   8  13  11      220.40      291.49    188.56 o
   1  14  11     2817.53     3047.48    152.82 o
   3  14  11       41.53      107.44    162.09 o
   5  14  11      434.89      622.12    205.62 o
   2  15  11      806.09      912.73    181.04 o
   0   0  12    90532.77    93313.91   1775.78 o
   2   0  12    67221.52    68258.70    580.09 o
   4   0  12     6566.02     6897.39    181.46 o
   6   0  12     3007.10     2357.97    283.97 o
   8   0  12      288.01      178.39    135.55 o
  10   0  12    10908.39    10952.57    550.90 o
  12   0  12     8479.35     8016.49    517.92 o
  14   0  12     2310.11     2086.02    341.25 o
   1   1  12      143.00      140.56     71.27 o
   3   1  12     5613.31     5576.29    133.41 o
   5   1  12     8029.81     8048.53    195.96 o
   7   1  12     1409.29     1259.50    196.39 o
   9   1  12     2918.67     2840.16    173.71 o
  11   1  12      469.12      387.37    171.33 o
  13   1  12      199.24      221.80    157.14 o
   0   2  12    67272.01    66742.74   1073.75 o
   2   2  12    27730.55    27333.82    288.47 o
   4   2  12     2110.70     2022.66    103.92 o
   6   2  12      746.79      690.30    109.52 o
   8   2  12     2393.71     2115.55    147.18 o
  10   2  12     8647.42     8677.88    255.96 o
  12   2  12     8767.69     9185.46    372.22 o
  14   2  12     3297.06     3261.43    284.78 o
   1   3  12     5609.18     5562.26    125.18 o
   3   3  12    27167.92    27616.61    318.00 o
   5   3  12    15762.95    15581.29    316.28 o
   7   3  12     1496.77     1537.35    200.02 o
   9   3  12     6014.48     5646.01    211.57 o
  11   3  12     1361.77     1085.86    209.36 o
  13   3  12      789.80      762.83    206.13 o
   0   4  12     6548.61     6699.01    178.47 o
   2   4  12     2065.10     1981.22    106.03 o
   4   4  12     2494.24     2287.00    124.32 o
   6   4  12    19658.45    19567.69    331.80 o
   8   4  12    18692.59    19179.41    479.22 o
  10   4  12     8425.08     9123.82    252.44 o
  12   4  12     4421.70     5233.52    567.07 o
  14   4  12     1588.32     1305.65    245.00 o
   1   5  12     8028.29     7755.24    168.65 o
   3   5  12    15767.55    16057.75    254.23 o
   5   5  12      938.40     1035.70     96.29 o
   7   5  12     2448.92     2494.54    225.16 o
   9   5  12     2271.58     2120.13    144.10 o
  11   5  12      303.13      205.76    172.00 o
  13   5  12     1635.32     1872.26    237.58 o
   0   6  12     2993.77     2938.38    184.17 o
   2   6  12      724.92      657.77     79.32 o
   4   6  12    19617.74    19356.08    273.08 o
   6   6  12    23799.49    23356.85    318.25 o
   8   6  12    18332.09    18014.20    474.41 o
  10   6  12     7304.85     6988.41    333.07 o
  12   6  12      830.18     1133.58    192.66 o
   1   7  12     1409.45     1365.68    101.91 o
   3   7  12     1497.02     1652.50    110.70 o
   5   7  12     2447.18     2262.59    112.36 o
   7   7  12     4396.08     4556.48    456.80 o
   9   7  12      561.18      431.98    181.03 o
  11   7  12     1522.80     1665.39    207.59 o
  13   7  12     1862.30     2280.01    195.98 o
   0   8  12      305.06      274.14    108.91 o
   2   8  12     2417.87     2189.78    134.11 o
   4   8  12    18690.26    18433.94    336.52 o
   6   8  12    18319.19    18189.95    240.80 o
   8   8  12     6055.24     6310.85    317.73 o
  10   8  12      606.78      578.63    180.35 o
  12   8  12      142.10      -73.26    131.77 o
   1   9  12     2919.03     2872.93    131.62 o
   3   9  12     6014.30     5738.46    183.67 o
   5   9  12     2271.55     2298.30    169.50 o
   7   9  12      560.62      585.37    270.56 o
   9   9  12      336.10      346.41    175.32 o
  11   9  12     1546.05     1759.35    188.81 o
   0  10  12    10935.15    11400.08    324.14 o
   2  10  12     8679.57     8382.32    225.65 o
   4  10  12     8417.16     8975.70    290.67 o
   6  10  12     7274.33     7348.41    507.71 o
   8  10  12      588.35      453.75    298.24 o
  10  10  12      468.09      620.38    206.39 o
   1  11  12      468.74      397.15    143.18 o
   3  11  12     1361.60     1356.33    172.53 o
   5  11  12      303.42      193.85    253.75 o
   7  11  12     1521.96     1898.49    240.59 o
   9  11  12     1547.01     1687.33    249.73 o
   0  12  12     8502.72     8163.17    439.22 o
   2  12  12     8782.57     8915.75    437.46 o
   4  12  12     4410.55     4939.74    206.10 o
   6  12  12      814.84      756.39    197.17 o
   8  12  12      139.56       -7.81    182.86 o
   1  13  12      199.50      172.20     98.16 o
   3  13  12      789.72      663.62    121.32 o
   5  13  12     1635.81     1844.60    227.86 o
   7  13  12     1862.45     1988.02    238.80 o
   0  14  12     2305.58     1927.72    195.76 o
   2  14  12     3295.36     2721.88    231.35 o
   4  14  12     1589.36     1636.40    229.34 o
   2   1  13      286.95      318.72     62.90 o
   4   1  13      326.85      429.68     79.41 o
   6   1  13       22.43       42.87     97.47 o
   8   1  13      389.93      459.77    172.73 o
  10   1  13       39.05       15.36    194.11 o
  12   1  13      647.72      768.70    192.33 o
  14   1  13     1237.74     1319.51    229.02 o
   1   2  13      288.07      272.60     66.69 o
   3   2  13     1624.41     1596.52    112.88 o
   5   2  13      154.43       96.23     88.11 o
   7   2  13      859.06      679.13    173.82 o
   9   2  13      353.94      225.27    111.89 o
  11   2  13     1056.81     1317.84    210.70 o
  13   2  13     2305.67     2711.03    262.38 o
   2   3  13     1621.79     1671.05     98.28 o
   4   3  13      163.74      118.23     84.63 o
   6   3  13     1350.08     1291.03    142.80 o
   8   3  13      372.32      453.16    165.42 o
  10   3  13      692.87      706.64    187.31 o
  12   3  13      281.74      201.84    189.12 o
  14   3  13       25.04       10.09    171.54 o
   1   4  13      325.35      301.13     74.78 o
   3   4  13      162.13      193.53     82.96 o
   5   4  13      240.59      245.06     84.47 o
   7   4  13       75.98       49.99    166.78 o
   9   4  13      329.83      319.21    109.45 o
  11   4  13      630.16      648.95    200.47 o
  13   4  13      271.20      227.55    177.10 o
   2   5  13      154.93      155.63     91.63 o
   4   5  13      240.13      256.49     84.65 o
   6   5  13     1942.60     1919.52    116.69 o
   8   5  13     3472.79     3289.29    249.96 o
  10   5  13     1464.36     1588.77    221.55 o
  12   5  13      160.86       25.42    176.91 o
   1   6  13       22.95       -7.14     77.78 o
   3   6  13     1350.19     1274.13    104.43 o
   5   6  13     1946.90     1923.41    117.25 o
   7   6  13      429.10      644.10    205.10 o
   9   6  13       25.20        6.77    188.31 o
  11   6  13      456.08      509.18    194.16 o
  13   6  13      131.83      124.65    158.09 o
   2   7  13      858.30      693.23    100.32 o
   4   7  13       76.46      110.64     83.41 o
   6   7  13      429.25      475.23     85.30 o
   8   7  13     1980.60     1796.22    215.30 o
  10   7  13      399.98      400.97    183.73 o
  12   7  13      243.25      288.35    174.26 o
   1   8  13      386.85      228.70     98.88 o
   3   8  13      369.35      350.46     97.43 o
   5   8  13     3475.38     3570.32    137.78 o
   7   8  13     1978.18     2037.04    224.28 o
   9   8  13      763.70      835.29    183.58 o
  11   8  13     1727.21     1748.09    232.89 o
   2   9  13      356.31      221.20    102.87 o
   4   9  13      330.09      210.89    122.32 o
   6   9  13       25.28      -17.61    108.09 o
   8   9  13      759.28      807.31    186.22 o
  10   9  13      126.48       65.13    181.13 o
   1  10  13       40.22       87.42     94.41 o
   3  10  13      691.29      698.42    142.07 o
   5  10  13     1461.00     1346.84    152.99 o
   7  10  13      397.48      343.74    244.72 o
   9  10  13      129.39      -35.47    307.01 o
   2  11  13     1056.44     1190.26    166.88 o
   4  11  13      630.32      693.87    147.60 o
   6  11  13      457.47      419.73    285.61 o
   8  11  13     1724.70     2134.79    340.86 o
   1  12  13      655.34      640.34    162.84 o
   3  12  13      283.50      181.85    136.24 o
   5  12  13      158.31      141.53    180.19 o
   7  12  13      239.63      237.31    213.43 o
   2  13  13     2305.25     2455.38    145.65 o
   4  13  13      270.89      297.32    163.05 o
   6  13  13      133.32       57.79    189.77 o
   1  14  13     1239.74     1253.98    121.42 o
   3  14  13       24.72      -61.68    157.19 o
   0   0  14    29177.02    28682.42    735.55 o
   2   0  14    19464.12    19550.36    440.71 o
   4   0  14     2111.17     1932.83    202.85 o
   6   0  14      476.74      531.32    241.47 o
   8   0  14     4222.12     3822.02    393.28 o
  10   0  14     6395.97     6308.13    463.71 o
  12   0  14     2064.71     1839.11    361.07 o
   1   1  14      214.02      210.75     94.12 o
   3   1  14     1531.15     1735.93    112.40 o
   5   1  14     1410.45     1435.45    139.21 o
   7   1  14       87.93      120.15    184.68 o
   9   1  14       82.02      -10.82    200.63 o
  11   1  14      122.76      172.72    190.48 o
  13   1  14       38.65      -51.93    191.68 o
   0   2  14    19475.50    19295.73    438.72 o
   2   2  14    14183.78    14249.09    237.42 o
   4   2  14     4148.85     3941.10    158.39 o
   6   2  14     3121.78     2978.63    174.93 o
   8   2  14     4018.79     3995.86    265.73 o
  10   2  14     4453.98     4473.90    305.87 o
  12   2  14     3885.20     3894.47    305.03 o
   1   3  14     1530.57     1592.56    113.77 o
   3   3  14     3413.62     3654.94    153.60 o
   5   3  14     1042.17     1182.69    114.42 o
   7   3  14      474.84      474.46    168.42 o
   9   3  14      278.35      242.74    198.70 o
  11   3  14      182.93      169.80    187.99 o
  13   3  14      165.05      171.39    183.28 o
   0   4  14     2089.03     1974.97    143.50 o
   2   4  14     4134.41     3914.88    157.81 o
   4   4  14     7642.82     7538.85    199.82 o
   6   4  14     8472.53     8353.28    205.76 o
   8   4  14     7197.80     7672.70    350.36 o
  10   4  14     5253.03     6107.04   1010.14 o
  12   4  14     4249.29     4389.81    310.57 o
   1   5  14     1410.85     1597.53    122.37 o
   3   5  14     1043.83     1129.91    109.84 o
   5   5  14        2.15        9.43     84.74 o
   7   5  14      409.90      345.86    199.91 o
   9   5  14      585.48      606.58    198.06 o
  11   5  14       73.85       11.61    175.35 o
   0   6  14      474.05      517.03    130.55 o
   2   6  14     3127.48     3132.17    149.54 o
   4   6  14     8474.78     8476.94    207.55 o
   6   6  14     5423.81     5275.64    167.89 o
   8   6  14     6951.09     7285.31    353.91 o
  10   6  14     4208.75     3759.68    282.64 o
  12   6  14     1265.51     1129.27    212.08 o
   1   7  14       87.81       77.85    100.42 o
   3   7  14      474.03      456.14     97.58 o
   5   7  14      410.58      457.43     90.50 o
   7   7  14      452.71      347.92    197.91 o
   9   7  14      358.35      280.99    187.30 o
  11   7  14      550.86      648.58    196.58 o
   0   8  14     4232.78     4322.78    348.16 o
   2   8  14     4029.57     3724.19    171.97 o
   4   8  14     7193.12     7310.54    210.95 o
   6   8  14     6948.79     7518.16    293.36 o
   8   8  14     3442.04     3958.78    290.88 o
  10   8  14      577.63      424.07    191.48 o
   1   9  14       82.01       67.40     98.01 o
   3   9  14      278.44      226.57    131.45 o
   5   9  14      586.15      670.48    134.17 o
   7   9  14      357.93      603.73    296.00 o
   9   9  14        0.23      -65.90    178.95 o
   0  10  14     6396.51     6184.87    389.92 o
   2  10  14     4450.70     4962.34    259.07 o
   4  10  14     5236.38     5707.90    310.16 o
   6  10  14     4200.86     5285.74    466.04 o
   8  10  14      569.89      499.46    320.53 o
   1  11  14      122.25      205.51    147.70 o
   3  11  14      182.35      200.84    142.99 o
   5  11  14       74.13      -88.55    272.35 o
   7  11  14      551.71      735.66    293.29 o
   0  12  14     2068.18     1628.96    271.52 o
   2  12  14     3891.51     3836.63    241.42 o
   4  12  14     4253.15     4272.15    401.31 o
   6  12  14     1271.07     1587.31    313.62 o
   1  13  14       38.81       -6.02    145.14 o
   3  13  14      165.24      102.94    171.81 o
   2   1  15      585.35      664.58    124.97 o
   4   1  15     1771.09     1701.73    162.39 o
   6   1  15     2731.14     2490.86    223.71 o
   8   1  15     3911.01     3518.54    284.90 o
  10   1  15      446.36      363.72    185.88 o
  12   1  15     2479.39     2335.88    273.24 o
   1   2  15      584.66      625.37    124.55 o
   3   2  15      731.68      700.03    146.89 o
   5   2  15     1088.26     1131.94    152.36 o
   7   2  15     1403.48     1528.80    274.68 o
   9   2  15     2257.81     2104.18    246.16 o
  11   2  15     1794.63     1411.82    241.23 o
  13   2  15       34.93       47.97    189.25 o
   2   3  15      731.05      613.47    118.18 o
   4   3  15     1163.91     1084.13    115.33 o
   6   3  15     1159.58     1312.09    137.77 o
   8   3  15      912.88      937.39    210.42 o
  10   3  15      485.03      397.38    188.04 o
  12   3  15      272.99      222.33    165.83 o
   1   4  15     1770.35     2027.82    145.96 o
   3   4  15     1166.76     1239.47    119.75 o
   5   4  15     2411.45     2448.28    139.26 o
   7   4  15      582.25      518.13    194.42 o
   9   4  15     2732.76     2783.51    262.67 o
  11   4  15     2383.03     2535.51    290.29 o
   2   5  15     1087.14     1245.51    115.58 o
   4   5  15     2402.14     2328.35    135.26 o
   6   5  15     2025.92     1944.61    139.89 o
   8   5  15      491.19      269.60    190.03 o
  10   5  15       64.75      -65.14    186.93 o
  12   5  15      770.78      948.82    219.91 o
   1   6  15     2722.56     2861.92    307.42 o
   3   6  15     1160.76     1177.29    121.96 o
   5   6  15     2034.61     1880.42    125.58 o
   7   6  15      674.29      686.61    209.52 o
   9   6  15       14.77       17.12    165.76 o
  11   6  15      491.83      510.95    209.23 o
   2   7  15     1404.53     1499.08    134.83 o
   4   7  15      583.33      588.25     97.83 o
   6   7  15      669.77      554.70    124.31 o
   8   7  15     1071.92     1435.31    238.68 o
  10   7  15       41.08        7.07    177.10 o
   1   8  15     3896.88     3672.31    244.76 o
   3   8  15      908.31      971.18    121.10 o
   5   8  15      494.43      294.77    124.56 o
   7   8  15     1077.25     1171.87    211.25 o
   9   8  15     1383.34     1486.02    233.60 o
   2   9  15     2263.19     2250.81    207.99 o
   4   9  15     2737.47     2928.18    218.13 o
   6   9  15       14.88      -53.62    233.06 o
   8   9  15     1376.75     1457.12    229.07 o
   1  10  15      446.74      631.30    162.67 o
   3  10  15      483.88      431.95    155.23 o
   5  10  15       62.69      181.82    267.07 o
   7  10  15       41.53      -45.83    246.40 o
   2  11  15     1796.46     1672.86    197.50 o
   4  11  15     2387.03     2060.85    330.07 o
   6  11  15      494.31      473.96    317.76 o
   1  12  15     2494.93     2953.94    231.27 o
   3  12  15      274.44      304.63    280.21 o
   5  12  15      763.10      806.68    307.19 o
   2  13  15       35.12       88.64    246.68 o
   0   0  16     1398.41     1294.65    289.51 o
   2   0  16     2070.24     2102.96    207.24 o
   4   0  16    12548.13    12332.76    394.56 o
   6   0  16    10725.86    11990.73    609.50 o
   8   0  16     7799.61     7783.55    523.34 o
  10   0  16     4788.26     4660.67    452.80 o
  12   0  16     1910.48     1953.32    396.98 o
   1   1  16      225.37      167.59    128.92 o
   3   1  16      656.06      681.07    121.50 o
   5   1  16      241.49      192.86    184.84 o
   7   1  16      612.48      596.84    212.91 o
   9   1  16      339.15      398.62    196.58 o
  11   1  16      219.56      238.43    192.99 o
   0   2  16     2087.48     2405.58    229.27 o
   2   2  16     5378.50     5571.50    208.65 o
   4   2  16     8069.91     8054.17    279.67 o
   6   2  16     8004.91     8033.25    772.52 o
   8   2  16     5390.15     5854.02    342.22 o
  10   2  16     2274.08     2365.32    336.38 o
  12   2  16     1090.37      885.54    215.04 o
   1   3  16      655.85      548.82    125.80 o
   3   3  16     4531.75     4851.17    230.52 o
   5   3  16     1332.54     1324.64    159.59 o
   7   3  16     1485.97     1390.60    226.36 o
   9   3  16     1478.15     1474.21    231.01 o
  11   3  16      363.37      415.01    205.47 o
   0   4  16    12590.68    11987.68    395.06 o
   2   4  16     8102.18     8259.08    280.58 o
   4   4  16     2996.47     2962.67    194.67 o
   6   4  16     3168.57     3261.56    194.07 o
   8   4  16     3078.00     3175.12    279.33 o
  10   4  16     1565.36     1557.97    239.88 o
   1   5  16      240.29       67.84    137.39 o
   3   5  16     1330.83     1204.71    160.43 o
   5   5  16     1074.29      865.82    107.31 o
   7   5  16      450.40      314.55    187.53 o
   9   5  16     1094.49     1145.75    221.35 o
  11   5  16        3.06       35.60    176.00 o
   0   6  16    10753.70    10003.79    504.25 o
   2   6  16     8032.25     7684.77    266.47 o
   4   6  16     3182.51     3197.89    153.39 o
   6   6  16      244.96      199.55    120.91 o
   8   6  16      932.87      860.35    199.55 o
  10   6  16     2635.97     2313.34    258.96 o
   1   7  16      612.39      640.62    186.55 o
   3   7  16     1486.91     1470.28    170.64 o
   5   7  16      450.95      426.89    134.89 o
   7   7  16      105.36      -40.91    177.14 o
   9   7  16       68.52       32.67    185.18 o
   0   8  16     7779.01     7484.02    457.12 o
   2   8  16     5376.47     5535.76    281.99 o
   4   8  16     3081.01     3283.61    228.28 o
   6   8  16      946.30      885.13    212.58 o
   8   8  16     1191.47     1111.88    246.39 o
   1   9  16      339.72      346.01    166.22 o
   3   9  16     1480.64     1480.34    191.67 o
   5   9  16     1096.00     1124.60    160.41 o
   7   9  16       68.46      189.91    256.28 o
   0  10  16     4750.59     4904.63    388.78 o
   2  10  16     2251.38     2095.12    210.62 o
   4  10  16     1573.89     1575.25    179.36 o
   6  10  16     2659.99     2792.22    416.13 o
   1  11  16      219.26      206.13    157.12 o
   3  11  16      362.59      327.88    160.44 o
   5  11  16        3.01      226.62    296.63 o
   0  12  16     1877.93     1896.12    293.31 o
   2  12  16     1075.11     1086.69    287.84 o
   2   1  17      617.80      575.19    129.86 o
   4   1  17     1333.23     1310.06    175.73 o
   6   1  17     1829.87     1751.67    244.56 o
   8   1  17     2541.78     2598.34    267.75 o
  10   1  17     1411.87     1424.36    239.50 o
   1   2  17      617.05      710.97    130.84 o
   3   2  17      572.05      438.56    143.18 o
   5   2  17      884.14      931.38    164.82 o
   7   2  17     1552.44     1500.48    230.68 o
   9   2  17     1290.74     1112.40    227.60 o
  11   2  17     1471.76     1690.65    235.91 o
   2   3  17      570.48      418.57    124.40 o
   4   3  17      630.48      523.89    145.91 o
   6   3  17      372.95      211.05    209.26 o
   8   3  17      113.87       57.55    197.98 o
  10   3  17      187.55      205.22    180.54 o
   1   4  17     1332.91     1393.79    150.08 o
   3   4  17      632.65      496.97    147.40 o
   5   4  17     1771.37     1656.58    172.85 o
   7   4  17     1196.93     1231.15    232.37 o
   9   4  17     1133.01     1026.93    222.99 o
  11   4  17     1181.73     1131.72    236.22 o
   2   5  17      881.32      917.28    158.73 o
   4   5  17     1766.58     1909.32    181.11 o
   6   5  17      560.11      463.61    141.66 o
   8   5  17      453.99      468.29    203.22 o
  10   5  17      221.24      167.69    201.25 o
   1   6  17     1822.71     1628.30    215.11 o
   3   6  17      371.81      337.02    136.23 o
   5   6  17      563.32      444.51    131.97 o
   7   6  17      553.55      559.12    204.14 o
   9   6  17       30.29     -118.27    185.51 o
   2   7  17     1552.40     1631.61    211.12 o
   4   7  17     1195.90     1167.68    164.05 o
   6   7  17      549.90      480.43    136.68 o
   8   7  17      767.69      851.00    207.07 o
   1   8  17     2532.88     2411.24    235.42 o
   3   8  17      111.59       84.46    164.58 o
   5   8  17      456.63      444.73    141.99 o
   7   8  17      770.89      917.53    214.61 o
   2   9  17     1293.28     1141.73    195.15 o
   4   9  17     1136.17      981.08    180.98 o
   6   9  17       30.76      -61.31    296.61 o
   1  10  17     1411.04     1563.99    205.55 o
   3  10  17      186.75      122.57    164.11 o
   5  10  17      220.83      196.74    276.81 o
   2  11  17     1472.26     1867.70    213.29 o
   4  11  17     1182.97     1056.12    306.99 o
   0   0  18      192.74      179.13    254.61 o
   2   0  18      416.82      306.41    188.81 o
   4   0  18     7096.64     7369.35    353.37 o
   6   0  18    15173.79    16059.61    713.44 o
   8   0  18     8542.54     8641.32    600.83 o
  10   0  18     2282.42     1760.44    346.98 o
   1   1  18      111.98      116.14    121.45 o
   3   1  18     1058.59     1218.99    152.50 o
   5   1  18      830.68      836.92    220.07 o
   7   1  18      209.35      275.92    197.54 o
   9   1  18      356.73      270.52    203.42 o
   0   2  18      421.18      420.88    164.44 o
   2   2  18     1575.01     1655.43    161.63 o
   4   2  18     5624.83     5280.01    253.70 o
   6   2  18     8467.76     9309.18    416.96 o
   8   2  18     3438.51     3726.00    294.54 o
  10   2  18      900.05      674.75    208.58 o
   1   3  18     1057.71     1151.53    148.04 o
   3   3  18     5648.67     6087.59    312.96 o
   5   3  18     2227.38     2424.97    203.93 o
   7   3  18      742.45      667.03    224.70 o
   9   3  18     1747.94     2214.87    397.85 o
   0   4  18     7126.16     7596.63    353.67 o
   2   4  18     5645.65     5560.83    250.31 o
   4   4  18     3307.13     3472.00    223.81 o
   6   4  18     1594.69     1705.83    244.09 o
   8   4  18      493.03      351.31    208.40 o
  10   4  18      840.99      597.10    204.06 o
   1   5  18      830.33     1069.58    174.48 o
   3   5  18     2227.21     2457.30    197.01 o
   5   5  18        0.30       51.28    145.61 o
   7   5  18     1310.04     1336.10    229.52 o
   9   5  18      999.31     1057.65    228.68 o
   0   6  18    15187.86    15641.00    647.83 o
   2   6  18     8480.21     8912.70    306.83 o
   4   6  18     1603.69     1656.94    176.51 o
   6   6  18       15.80       -7.17    132.35 o
   8   6  18      307.10      182.44    206.61 o
   1   7  18      209.84      213.10    171.85 o
   3   7  18      743.41      693.39    170.23 o
   5   7  18     1310.30     1303.63    169.18 o
   7   7  18      306.08      308.36    203.32 o
   0   8  18     8516.71     8811.62    519.48 o
   2   8  18     3427.31     3259.24    261.05 o
   4   8  18      502.74      502.88    164.17 o
   6   8  18      316.39      235.48    204.40 o
   1   9  18      357.03      237.85    178.86 o
   3   9  18     1748.69     1871.43    210.03 o
   5   9  18     1000.52      665.64    320.69 o
   0  10  18     2254.42     2150.57    312.98 o
   2  10  18      887.71      705.98    175.53 o
   4  10  18      853.28      717.35    306.11 o
   2   1  19       83.69      132.99    131.23 o
   4   1  19      788.53      898.70    177.23 o
   6   1  19      663.51      775.53    213.40 o
   8   1  19      250.69      274.87    218.87 o
   1   2  19       83.07      153.73    127.36 o
   3   2  19      233.98      233.60    154.16 o
   5   2  19      150.77       73.06    145.85 o
   7   2  19       28.40       24.06    206.45 o
   9   2  19      219.54        8.74    227.67 o
   2   3  19      234.22      113.45    153.59 o
   4   3  19       45.52       72.77    149.93 o
   6   3  19      129.28      105.40    174.92 o
   8   3  19      102.78       86.58    219.36 o
   1   4  19      788.69     1011.94    171.24 o
   3   4  19       45.44      172.07    156.24 o
   5   4  19      120.93       75.04    141.16 o
   7   4  19       47.38      102.15    198.48 o
   2   5  19      151.51      120.24    143.25 o
   4   5  19      122.16       40.86    147.21 o
   6   5  19      231.33      142.22    150.16 o
   8   5  19      103.16      105.10    202.93 o
   1   6  19      664.14      604.50    194.62 o
   3   6  19      129.40      151.68    150.10 o
   5   6  19      229.88      119.48    139.85 o
   7   6  19       85.91       -0.23    213.97 o
   2   7  19       28.12      -81.42    175.64 o
   4   7  19       47.26       42.52    139.92 o
   6   7  19       86.43      157.29    211.94 o
   1   8  19      253.49      155.37    181.82 o
   3   8  19      104.39      149.46    159.17 o
   5   8  19      102.56      404.39    326.68 o
   2   9  19      218.72      278.70    171.44 o
   0   0  20       21.13       37.80    281.44 o
   2   0  20      326.10      310.55    193.17 o
   4   0  20     3872.51     3816.44    418.94 o
   6   0  20     8216.70     9372.70    625.82 o
   8   0  20     2690.74     2704.91    409.20 o
   1   1  20      120.26       -3.09    127.58 o
   3   1  20      724.53      824.72    157.33 o
   5   1  20      388.14      435.88    209.24 o
   7   1  20        1.59       15.19    205.62 o
   0   2  20      317.66      224.45    189.24 o
   2   2  20      952.86      946.05    155.84 o
   4   2  20     3672.80     3619.06    247.20 o
   6   2  20     4407.90     4992.11    355.26 o
   8   2  20     1546.18     1362.88    233.45 o
   1   3  20      724.40      681.03    137.78 o
   3   3  20     2381.54     2601.35    219.42 o
   5   3  20      535.58      704.90    171.18 o
   7   3  20       19.79      126.05    194.95 o
   0   4  20     3863.32     3876.04    302.07 o
   2   4  20     3669.37     3529.28    275.90 o
   4   4  20     2835.21     2924.53    216.17 o
   6   4  20     1311.07     1261.44    253.58 o
   1   5  20      388.36      302.85    160.89 o
   3   5  20      536.22      506.90    156.46 o
   5   5  20       10.11       30.99    142.81 o
   0   6  20     8211.74     9133.20    556.80 o
   2   6  20     4405.17     4553.78    255.39 o
   4   6  20     1314.35     1217.00    168.84 o
   1   7  20        1.61      -56.98    178.81 o
   3   7  20       19.57       86.01    164.89 o
   0   8  20     2689.21     2625.65    350.79 o
   2   8  20     1544.90     1525.20    226.97 o
   2   1  21     2243.89     2560.73    203.62 o
   4   1  21     2649.37     3183.77    234.07 o
   6   1  21      816.29      917.55    233.54 o
   1   2  21     2243.50     2378.84    190.42 o
   3   2  21      413.81      559.31    179.28 o
   5   2  21      537.07      638.76    325.36 o
   2   3  21      414.41      451.18    177.62 o
   4   3  21      196.85      224.20    155.77 o
   6   3  21       19.44      -15.98    195.36 o
   1   4  21     2649.15     2985.17    236.89 o
   3   4  21      195.70      237.12    157.85 o
   5   4  21      776.36     1063.84    178.00 o
   2   5  21      537.67      554.66    168.30 o
   4   5  21      777.85      832.52    166.08 o
   1   6  21      819.89      583.55    208.47 o
   3   6  21       19.85       34.10    147.95 o
   0   0  22     3574.54     3478.91    420.09 o
   2   0  22     2045.37     2200.58    268.86 o
   4   0  22      816.24      330.67    285.09 o
   1   1  22       74.66       49.63    145.19 o
   3   1  22      116.19      168.51    183.53 o
   0   2  22     2043.92     2256.81    281.76 o
   2   2  22     2061.49     2235.23    223.76 o
   4   2  22     1472.98     1442.82    200.99 o
   1   3  22      116.13       85.94    139.41 o
   3   3  22      338.92      379.94    163.68 o
   0   4  22      810.24      776.68    210.76 o
   2   4  22     1467.50     1640.96    202.58 o
 
